# Supplementary material for: A Mutant Brassica napus (Canola) Population for the Identification of New Genetic Diversity via TILLING and Next Generation Sequencing
Source: PLoS One. 2013 Dec 20;8(12):e84303. doi: 10.1371/journal.pone.0084303 (PMC3869819; doi:10.1371/journal.pone.0084303)
Supplement: Table S1 — Raw data from EMS mutation candidates found using Illumina sequencing. (XLSX) [file pone.0084303.s005.xlsx]

## Sheet: ct.freq
C > T	Freq(IDX1)	Freq(IDX2)	Freq(IDX3)	Freq(IDX4)	Freq(IDX5)	Freq(IDX6)	Freq(IDX7)	Freq(IDX8)	Freq(IDX9)	Freq(IDX10)	Freq(IDX11)	Freq(IDX12)		pval(IDX1)	pval(IDX2)	pval(IDX3)	pval(IDX4)	pval(IDX5)	pval(IDX6)	pval(IDX7)	pval(IDX8)	pval(IDX9)	pval(IDX10)	pval(IDX11)	pval(IDX12)		NOTE
bn1ngs_158_C	0.03	0.02	0.03	0.02	0.02	0.02	0.03	0.02	0.02	0.03	0.02	0.02		0.329543	0.384334	0.329543	0.384334	0.384334	0.384334	0.329543	0.384334	0.384334	0.329543	0.384334	0.384334
bn1ngs_168_C	0.01	0.01	0.01	0.02	0.01	0.01	0.02	0.01	0.01	0.01	0.01	0.01		0.441543	0.441543	0.441543	0.384334	0.441543	0.441543	0.384334	0.441543	0.441543	0.441543	0.441543	0.441543
bn1ngs_173_C	0.01	0.01	0.01	0.01	0.01	0.01	0.01	0.01	0.01	0.01	0.01	0.01		0.441543	0.441543	0.441543	0.441543	0.441543	0.441543	0.441543	0.441543	0.441543	0.441543	0.441543	0.441543
bn1ngs_174_C	0.01	0.01	0.01	0.02	0.02	0.01	0.01	0.02	0.01	0.02	0.01	0.01		0.441543	0.441543	0.441543	0.384334	0.384334	0.441543	0.441543	0.384334	0.441543	0.384334	0.441543	0.441543
bn1ngs_176_C	0.01	0.01	0.01	0.01	0	0	0	0.01	0.01	0.01	0.01	0.01		0.441543	0.441543	0.441543	0.441543	0.5	0.5	0.5	0.441543	0.441543	0.441543	0.441543	0.441543
bn1ngs_183_C	0.01	0.01	0.01	0.01	0.01	0.01	0.01	0.01	0.01	0.01	0.01	0.01		0.441543	0.441543	0.441543	0.441543	0.441543	0.441543	0.441543	0.441543	0.441543	0.441543	0.441543	0.441543
bn1ngs_187_C	0.01	0.01	0.01	0.01	0.01	0.01	0.01	0	0.01	0	0.01	0.01		0.441543	0.441543	0.441543	0.441543	0.441543	0.441543	0.441543	0.5	0.441543	0.5	0.441543	0.441543
bn1ngs_189_C	0.01	0.01	0.01	0.02	0.01	0.02	0.01	0.01	0.01	0.01	0.01	0.01		0.441543	0.441543	0.441543	0.384334	0.441543	0.384334	0.441543	0.441543	0.441543	0.441543	0.441543	0.441543
bn1ngs_211_C	0.02	0.02	0.02	0.02	0.02	0.02	0.02	0.02	0.02	0.02	0.02	0.01		0.384334	0.384334	0.384334	0.384334	0.384334	0.384334	0.384334	0.384334	0.384334	0.384334	0.384334	0.441543
bn1ngs_218_C	0.01	0	0	0	0	0	0	0	0.01	0	0	0		0.441543	0.5	0.5	0.5	0.5	0.5	0.5	0.5	0.441543	0.5	0.5	0.5
bn1ngs_238_C	0	0.01	0	0.01	0.01	0.01	0	0.01	0.01	0.01	0.01	0		0.5	0.441543	0.5	0.441543	0.441543	0.441543	0.5	0.441543	0.441543	0.441543	0.441543	0.5
bn1ngs_242_C	0	0	0	0	0	0.01	0	0	0	0	0	0.01		0.5	0.5	0.5	0.5	0.5	0.441543	0.5	0.5	0.5	0.5	0.5	0.441543
bn1ngs_248_C	0.02	0.02	0.01	0.01	0.01	0.01	0.03	0.02	0.01	0.01	0.01	0.02		0.384334	0.384334	0.441543	0.441543	0.441543	0.441543	0.329543	0.384334	0.441543	0.441543	0.441543	0.384334
bn1ngs_251_C	0.01	0.01	0.01	0.01	0.01	0.01	0.03	0.01	0.01	0.01	0.02	0.01		0.441543	0.441543	0.441543	0.441543	0.441543	0.441543	0.329543	0.441543	0.441543	0.441543	0.384334	0.441543
bn1ngs_256_C	0.01	0.01	0.01	0.01	0.01	0.01	0.03	0.02	0.02	0.02	0.01	0.01		0.441543	0.441543	0.441543	0.441543	0.441543	0.441543	0.329543	0.384334	0.384334	0.384334	0.441543	0.441543
bn1ngs_263_C	0.01	0.01	0.01	0.01	0.01	0.01	0.03	0.01	0.02	0.01	0.01	0.02		0.441543	0.441543	0.441543	0.441543	0.441543	0.441543	0.329543	0.441543	0.384334	0.441543	0.441543	0.384334
bn1ngs_277_C	0.01	0.01	0.01	0.01	0.01	0.01	0.03	0.01	0.01	0.01	0.02	0.01		0.441543	0.441543	0.441543	0.441543	0.441543	0.441543	0.329543	0.441543	0.441543	0.441543	0.384334	0.441543
bn1ngs_281_C	0.06	0.07	0.07	0.08	0.09	0.07	0.1	0.08	0.09	0.1	0.07	0.08		0.188793	0.151643	0.151643	0.119703	0.0928297	0.151643	0.0707013	0.119703	0.0928297	0.0707013	0.151643	0.119703
bn1ngs_285_C	0.02	0.02	0.02	0.02	0.02	0.02	0.04	0.02	0.02	0.02	0.02	0.02		0.384334	0.384334	0.384334	0.384334	0.384334	0.384334	0.278187	0.384334	0.384334	0.384334	0.384334	0.384334
bn1ngs_289_C	0.01	0.01	0.01	0.01	0.01	0	0.01	0.01	0.01	0	0.01	0.01		0.441543	0.441543	0.441543	0.441543	0.441543	0.5	0.441543	0.441543	0.441543	0.5	0.441543	0.441543
bn1ngs_292_C	0.02	0.01	0.01	0.01	0.01	0.02	0.02	0.01	0.01	0.01	0.01	0.01		0.384334	0.441543	0.441543	0.441543	0.441543	0.384334	0.384334	0.441543	0.441543	0.441543	0.441543	0.441543
bn1ngs_297_C	0.02	0.01	0.01	0.01	0.01	0.01	0.02	0.02	0.01	0.01	0.01	0.01		0.384334	0.441543	0.441543	0.441543	0.441543	0.441543	0.384334	0.384334	0.441543	0.441543	0.441543	0.441543
bn1ngs_298_C	0.01	0.01	0.01	0.01	0.01	0.01	0.01	0.01	0.01	0.01	0.01	0		0.441543	0.441543	0.441543	0.441543	0.441543	0.441543	0.441543	0.441543	0.441543	0.441543	0.441543	0.5
bn1ngs_300_C	0.01	0.01	0.01	0.01	0.01	0.01	0.01	0	0.01	0.01	0.01	0.01		0.441543	0.441543	0.441543	0.441543	0.441543	0.441543	0.441543	0.5	0.441543	0.441543	0.441543	0.441543
bn1ngs_302_C	0.01	0.01	0.01	0.01	0.01	0	0.01	0.01	0	0.01	0.01	0		0.441543	0.441543	0.441543	0.441543	0.441543	0.5	0.441543	0.441543	0.5	0.441543	0.441543	0.5
bn1ngs_304_C	0.01	0.01	0	0.01	0	0.01	0.01	0	0.01	0.01	0.01	0.01		0.441543	0.441543	0.5	0.441543	0.5	0.441543	0.441543	0.5	0.441543	0.441543	0.441543	0.441543
bn1ngs_313_C	0.01	0.01	0.01	0.01	0.01	0.01	0.01	0.01	0.01	0.01	0.01	0.01		0.441543	0.441543	0.441543	0.441543	0.441543	0.441543	0.441543	0.441543	0.441543	0.441543	0.441543	0.441543
bn1ngs_314_C	0.01	0.02	0.02	0.02	0.02	0.02	0.03	0.02	0.02	0.02	0.02	0.02		0.441543	0.384334	0.384334	0.384334	0.384334	0.384334	0.329543	0.384334	0.384334	0.384334	0.384334	0.384334
bn1ngs_317_C	0.01	0.01	0.01	0.01	0.01	0.01	0.01	0.01	0.01	0.01	0.01	0.01		0.441543	0.441543	0.441543	0.441543	0.441543	0.441543	0.441543	0.441543	0.441543	0.441543	0.441543	0.441543
bn1ngs_318_C	0.01	0.01	0.01	0.01	0.01	0.01	0.01	0.02	0.01	0.01	0.01	0.02		0.441543	0.441543	0.441543	0.441543	0.441543	0.441543	0.441543	0.384334	0.441543	0.441543	0.441543	0.384334
bn1ngs_327_C	0.01	0.01	0.01	0.01	0.01	0.01	0.02	0.01	0.01	0.01	0.01	0.01		0.441543	0.441543	0.441543	0.441543	0.441543	0.441543	0.384334	0.441543	0.441543	0.441543	0.441543	0.441543
bn1ngs_329_C	0.01	0.01	0.01	0.01	0.01	0.01	0.01	0.01	0.01	0.01	0.01	0.01		0.441543	0.441543	0.441543	0.441543	0.441543	0.441543	0.441543	0.441543	0.441543	0.441543	0.441543	0.441543
bn1ngs_331_C	0.01	0	0.01	0	0.02	0.01	0.01	0.01	0	0.01	0.01	0		0.441543	0.5	0.441543	0.5	0.384334	0.441543	0.441543	0.441543	0.5	0.441543	0.441543	0.5
bn1ngs_336_C	0.01	0	0.01	0	0.01	0.01	0.01	0.01	0	0	0.01	0.01		0.441543	0.5	0.441543	0.5	0.441543	0.441543	0.441543	0.441543	0.5	0.5	0.441543	0.441543
bn1ngs_349_C	0.01	0.01	0.01	0.01	0.01	0.03	0.02	0.01	0.01	0.01	0.01	0.02		0.441543	0.441543	0.441543	0.441543	0.441543	0.329543	0.384334	0.441543	0.441543	0.441543	0.441543	0.384334
bn1ngs_351_C	0.01	0	0.01	0.01	0.01	0.01	0.01	0.01	0.01	0.01	0.01	0.01		0.441543	0.5	0.441543	0.441543	0.441543	0.441543	0.441543	0.441543	0.441543	0.441543	0.441543	0.441543
bn1ngs_353_C	0.01	0.01	0.01	0.01	0.01	0.01	0.01	0.01	0.01	0.01	0.01	0.01		0.441543	0.441543	0.441543	0.441543	0.441543	0.441543	0.441543	0.441543	0.441543	0.441543	0.441543	0.441543
bn1ngs_355_C	0.01	0	0.01	0	0.02	0	0	0.02	0	0	0.01	0		0.441543	0.5	0.441543	0.5	0.384334	0.5	0.5	0.384334	0.5	0.5	0.441543	0.5
bn1ngs_370_C	0.01	0.01	0.02	0.02	0.01	0.01	0.02	0.01	0.01	0.01	0.01	0.01		0.441543	0.441543	0.384334	0.384334	0.441543	0.441543	0.384334	0.441543	0.441543	0.441543	0.441543	0.441543
bn1ngs_377_C	0.01	0.01	0.01	0.01	0.03	0.01	0.01	0.02	0.01	0.01	0.01	0.01		0.441543	0.441543	0.441543	0.441543	0.329543	0.441543	0.441543	0.384334	0.441543	0.441543	0.441543	0.441543
bn1ngs_385_C	0.01	0.01	0.01	0.01	0.01	0.01	0.01	0.01	0.01	0.01	0.01	0		0.441543	0.441543	0.441543	0.441543	0.441543	0.441543	0.441543	0.441543	0.441543	0.441543	0.441543	0.5
bn1ngs_390_C	0.01	0.01	0.01	0.01	0.01	0.01	0.01	0.01	0.01	0.01	0.01	0.01		0.441543	0.441543	0.441543	0.441543	0.441543	0.441543	0.441543	0.441543	0.441543	0.441543	0.441543	0.441543
bn1ngs_392_C	0.02	0.01	0.01	0.01	0.01	0.01	0.02	0.01	0.01	0.01	0.01	0		0.384334	0.441543	0.441543	0.441543	0.441543	0.441543	0.384334	0.441543	0.441543	0.441543	0.441543	0.5
bn1ngs_396_C	0	0.01	0.01	0.01	0.01	0.01	0.01	0.01	0.01	0.01	0.01	0.01		0.5	0.441543	0.441543	0.441543	0.441543	0.441543	0.441543	0.441543	0.441543	0.441543	0.441543	0.441543
bn1ngs_405_C	0.01	0.01	0.01	0.01	0	0.01	0.01	0.01	0.01	0.01	0.01	0.01		0.441543	0.441543	0.441543	0.441543	0.5	0.441543	0.441543	0.441543	0.441543	0.441543	0.441543	0.441543
bn1ngs_407_C	0.01	0.01	0.01	0	0.01	0.01	0.01	0.01	0.01	0	0	0		0.441543	0.441543	0.441543	0.5	0.441543	0.441543	0.441543	0.441543	0.441543	0.5	0.5	0.5
bn1ngs_409_C	0.01	0	0.01	0.01	0	0.01	0.01	0.01	0.01	0.01	0	0.01		0.441543	0.5	0.441543	0.441543	0.5	0.441543	0.441543	0.441543	0.441543	0.441543	0.5	0.441543
bn1ngs_412_C	0.01	0.01	0	0.01	0.01	0.01	0.02	0.01	0.01	0.01	0.01	0.01		0.441543	0.441543	0.5	0.441543	0.441543	0.441543	0.384334	0.441543	0.441543	0.441543	0.441543	0.441543
bn1ngs_413_C	0.01	0.01	0.01	0.01	0.01	0.01	0.01	0.01	0	0.01	0.01	0.01		0.441543	0.441543	0.441543	0.441543	0.441543	0.441543	0.441543	0.441543	0.5	0.441543	0.441543	0.441543
bn1ngs_419_C	0.01	0.02	0.01	0.02	0.01	0.01	0.05	0.02	0.01	0.01	0.01	0.01		0.441543	0.384334	0.441543	0.384334	0.441543	0.441543	0.23108	0.384334	0.441543	0.441543	0.441543	0.441543
bn1ngs_426_C	0.01	0.01	0.02	0.01	0.01	0.01	0.02	0.01	0.01	0.01	0.01	0.01		0.441543	0.441543	0.384334	0.441543	0.441543	0.441543	0.384334	0.441543	0.441543	0.441543	0.441543	0.441543
bn1ngs_429_C	0.01	0.02	0.01	0.02	0.02	0.02	0.03	0.01	0.02	0.01	0.02	0.02		0.441543	0.384334	0.441543	0.384334	0.384334	0.384334	0.329543	0.441543	0.384334	0.441543	0.384334	0.384334
bn1ngs_434_C	0.01	0.01	0.01	0.01	0	0	0.01	0.01	0.01	0.01	0.01	0		0.441543	0.441543	0.441543	0.441543	0.5	0.5	0.441543	0.441543	0.441543	0.441543	0.441543	0.5
bn1ngs_440_C	0.01	0.01	0.01	0.01	0.01	0.01	0.04	0.02	0.01	0.01	0.01	0.01		0.441543	0.441543	0.441543	0.441543	0.441543	0.441543	0.278187	0.384334	0.441543	0.441543	0.441543	0.441543
bn1ngs_448_C	0.02	0.01	0.02	0.02	0.01	0.02	0.04	0.02	0.02	0.01	0.01	0.01		0.384334	0.441543	0.384334	0.384334	0.441543	0.384334	0.278187	0.384334	0.384334	0.441543	0.441543	0.441543
bn1ngs_463_C	0.01	0	0.01	0.01	0.01	0.01	0.01	0.01	0.01	0.01	0.01	0.01		0.441543	0.5	0.441543	0.441543	0.441543	0.441543	0.441543	0.441543	0.441543	0.441543	0.441543	0.441543
bn1ngs_472_C	0.01	0.01	0.01	0.01	0.01	0.02	0.07	0.01	0.01	0.02	0.02	0.02		0.441543	0.441543	0.441543	0.441543	0.441543	0.384334	0.151643	0.441543	0.441543	0.384334	0.384334	0.384334
bn1ngs_475_C	0.26	0.25	0.02	0.02	0.01	0.02	0.45	0.02	0.02	0.01	0.01	0.28		6.57774e-05	0.000118242	0.384334	0.384334	0.441543	0.384334	1.82481e-11	0.384334	0.384334	0.441543	0.441543	1.9138e-05		HIT
bn1ngs_479_C	0.01	0.02	0.01	0.01	0.01	0.01	0.05	0.01	0.01	0.01	0.01	0.01		0.441543	0.384334	0.441543	0.441543	0.441543	0.441543	0.23108	0.441543	0.441543	0.441543	0.441543	0.441543
bn1ngs_481_C	0.01	0.01	0.01	0.01	0.01	0.01	0.01	0.01	0.01	0.01	0.01	0.01		0.441543	0.441543	0.441543	0.441543	0.441543	0.441543	0.441543	0.441543	0.441543	0.441543	0.441543	0.441543
bn1ngs_489_C	0.02	0.01	0.01	0.01	0.01	0.02	0.02	0.01	0.01	0.01	0.01	0.01		0.384334	0.441543	0.441543	0.441543	0.441543	0.384334	0.384334	0.441543	0.441543	0.441543	0.441543	0.441543
bn1ngs_499_C	0.01	0.01	0.01	0.01	0.01	0.01	0.02	0.01	0.01	0.01	0.01	0.01		0.441543	0.441543	0.441543	0.441543	0.441543	0.441543	0.384334	0.441543	0.441543	0.441543	0.441543	0.441543
bn1ngs_501_C	0.03	0.01	0.01	0.01	0.04	0.01	0.02	0.04	0.01	0.01	0.01	0		0.329543	0.441543	0.441543	0.441543	0.278187	0.441543	0.384334	0.278187	0.441543	0.441543	0.441543	0.5
bn1ngs_520_C	0.01	0.01	0.01	0.01	0	0.01	0.01	0.01	0.01	0.01	0.01	0.01		0.441543	0.441543	0.441543	0.441543	0.5	0.441543	0.441543	0.441543	0.441543	0.441543	0.441543	0.441543
bn1ngs_538_C	0.01	0.01	0.01	0.01	0.01	0.01	0.05	0.01	0.01	0.01	0.01	0.01		0.441543	0.441543	0.441543	0.441543	0.441543	0.441543	0.23108	0.441543	0.441543	0.441543	0.441543	0.441543
bn1ngs_546_C	0.01	0.01	0.01	0.01	0.01	0.01	0.01	0.01	0.01	0.01	0.01	0.01		0.441543	0.441543	0.441543	0.441543	0.441543	0.441543	0.441543	0.441543	0.441543	0.441543	0.441543	0.441543
bn1ngs_551_C	0.01	0.01	0.01	0.01	0.01	0.01	0.01	0.01	0.01	0.01	0.01	0		0.441543	0.441543	0.441543	0.441543	0.441543	0.441543	0.441543	0.441543	0.441543	0.441543	0.441543	0.5
bn1ngs_552_C	0.01	0.01	0.02	0.01	0.01	0.01	0.03	0.01	0.01	0.01	0.01	0.01		0.441543	0.441543	0.384334	0.441543	0.441543	0.441543	0.329543	0.441543	0.441543	0.441543	0.441543	0.441543
bn1ngs_558_C	0.01	0.02	0.02	0.02	0.01	0.01	0.07	0.01	0.02	0.01	0.01	0.02		0.441543	0.384334	0.384334	0.384334	0.441543	0.441543	0.151643	0.441543	0.384334	0.441543	0.441543	0.384334
bn1ngs_562_C	0.01	0.01	0.01	0.01	0.01	0.01	0.02	0.01	0.01	0.01	0.01	0.01		0.441543	0.441543	0.441543	0.441543	0.441543	0.441543	0.384334	0.441543	0.441543	0.441543	0.441543	0.441543
bn1ngs_572_C	0.01	0.01	0.01	0.01	0.01	0.01	0.01	0.01	0.01	0.01	0.01	0.01		0.441543	0.441543	0.441543	0.441543	0.441543	0.441543	0.441543	0.441543	0.441543	0.441543	0.441543	0.441543
bn1ngs_579_C	0.01	0	0	0.01	0.01	0.01	0.01	0.01	0.01	0.01	0	0.01		0.441543	0.5	0.5	0.441543	0.441543	0.441543	0.441543	0.441543	0.441543	0.441543	0.5	0.441543
bn1ngs_582_C	0.01	0.01	0.01	0.01	0.01	0.01	0.01	0.01	0.01	0.01	0.01	0.01		0.441543	0.441543	0.441543	0.441543	0.441543	0.441543	0.441543	0.441543	0.441543	0.441543	0.441543	0.441543
bn1ngs_587_C	0.23	0.36	0.28	0.35	0.34	0.27	0.32	0.29	0.36	0.44	0.33	0.4		0.000359339	5.97962e-08	1.9138e-05	1.32301e-07	2.86652e-07	3.58477e-05	1.26385e-06	1.00083e-05	5.97962e-08	4.88111e-11	6.08219e-07	2.02237e-09
bn1ngs_589_C	0.02	0.02	0.01	0.02	0.02	0.01	0.06	0.01	0.02	0.01	0.02	0.01		0.384334	0.384334	0.441543	0.384334	0.384334	0.441543	0.188793	0.441543	0.384334	0.441543	0.384334	0.441543
bn1ngs_592_C	0.01	0.01	0.01	0.01	0.01	0.01	0.01	0.01	0.01	0.01	0.01	0.01		0.441543	0.441543	0.441543	0.441543	0.441543	0.441543	0.441543	0.441543	0.441543	0.441543	0.441543	0.441543
bn1ngs_598_C	0.01	0.01	0.01	0.01	0.01	0.01	0.07	0.01	0.01	0.01	0.01	0.01		0.441543	0.441543	0.441543	0.441543	0.441543	0.441543	0.151643	0.441543	0.441543	0.441543	0.441543	0.441543
bn1ngs_603_C	0.01	0	0.01	0.01	0.01	0.01	0.01	0.01	0.01	0.01	0.01	0.01		0.441543	0.5	0.441543	0.441543	0.441543	0.441543	0.441543	0.441543	0.441543	0.441543	0.441543	0.441543
bn1ngs_604_C	0.01	0.01	0.01	0.01	0.02	0.01	0.01	0.01	0.01	0.01	0.01	0.01		0.441543	0.441543	0.441543	0.441543	0.384334	0.441543	0.441543	0.441543	0.441543	0.441543	0.441543	0.441543
bn1ngs_615_C	0.01	0.01	0.01	0.01	0.01	0.01	0.01	0.01	0.01	0.01	0.01	0.01		0.441543	0.441543	0.441543	0.441543	0.441543	0.441543	0.441543	0.441543	0.441543	0.441543	0.441543	0.441543
bn1ngs_624_C	0.01	0.01	0.01	0.01	0.01	0.01	0.02	0.01	0.01	0.01	0.01	0.01		0.441543	0.441543	0.441543	0.441543	0.441543	0.441543	0.384334	0.441543	0.441543	0.441543	0.441543	0.441543
bn1ngs_625_C	0.01	0.01	0	0.01	0.01	0	0.01	0.01	0.01	0.01	0	0		0.441543	0.441543	0.5	0.441543	0.441543	0.5	0.441543	0.441543	0.441543	0.441543	0.5	0.5
bn1ngs_629_C	0.01	0.01	0	0.01	0.01	0.01	0.01	0.01	0	0	0.01	0		0.441543	0.441543	0.5	0.441543	0.441543	0.441543	0.441543	0.441543	0.5	0.5	0.441543	0.5
bn1ngs_641_C	0.02	0.02	0.02	0.02	0.02	0.01	0.02	0.01	0.02	0.02	0.02	0.01		0.384334	0.384334	0.384334	0.384334	0.384334	0.441543	0.384334	0.441543	0.384334	0.384334	0.384334	0.441543
bn1ngs_650_C	0.01	0.02	0.02	0.02	0.02	0.01	0.02	0.02	0.02	0.01	0.02	0.02		0.441543	0.384334	0.384334	0.384334	0.384334	0.441543	0.384334	0.384334	0.384334	0.441543	0.384334	0.384334
bn1ngs_657_C	0.15	0.26	0.17	0.25	0.2	0.18	0.19	0.15	0.27	0.29	0.24	0.39		0.0136961	6.57774e-05	0.00620967	0.000118242	0.00163484	0.00405976	0.00260208	0.0136961	3.58477e-05	1.00083e-05	0.000208242	4.86716e-09
bn1ngs_666_C	0.02	0.02	0.02	0.02	0.02	0.02	0.03	0.02	0.02	0.02	0.03	0.03		0.384334	0.384334	0.384334	0.384334	0.384334	0.384334	0.329543	0.384334	0.384334	0.384334	0.329543	0.329543
bn1ngs_667_C	0.01	0.01	0.01	0.01	0.01	0.01	0.01	0.01	0.01	0.01	0.01	0.01		0.441543	0.441543	0.441543	0.441543	0.441543	0.441543	0.441543	0.441543	0.441543	0.441543	0.441543	0.441543
bn1ngs_671_C	0.01	0.01	0.01	0.01	0.01	0.01	0.01	0.01	0.01	0.01	0.01	0.01		0.441543	0.441543	0.441543	0.441543	0.441543	0.441543	0.441543	0.441543	0.441543	0.441543	0.441543	0.441543
bn1ngs_673_C	0.01	0.01	0.01	0.01	0.01	0.01	0.01	0.01	0.01	0.01	0.01	0.01		0.441543	0.441543	0.441543	0.441543	0.441543	0.441543	0.441543	0.441543	0.441543	0.441543	0.441543	0.441543
bn1ngs_674_C	0.01	0.01	0.01	0.01	0.01	0.01	0.01	0.01	0.01	0.01	0.01	0.01		0.441543	0.441543	0.441543	0.441543	0.441543	0.441543	0.441543	0.441543	0.441543	0.441543	0.441543	0.441543
bn1ngs_675_C	0.01	0.01	0.01	0.01	0.01	0.01	0.01	0.01	0.01	0.01	0.01	0.01		0.441543	0.441543	0.441543	0.441543	0.441543	0.441543	0.441543	0.441543	0.441543	0.441543	0.441543	0.441543
bn1ngs_676_C	0.01	0.01	0.01	0	0.01	0.01	0.01	0	0.01	0.01	0	0.01		0.441543	0.441543	0.441543	0.5	0.441543	0.441543	0.441543	0.5	0.441543	0.441543	0.5	0.441543
bn1ngs_678_C	0.02	0.02	0.02	0.02	0.02	0.02	0.02	0.01	0.02	0.03	0.03	0.03		0.384334	0.384334	0.384334	0.384334	0.384334	0.384334	0.384334	0.441543	0.384334	0.329543	0.329543	0.329543
bn1ngs_679_C	0.01	0.01	0	0.01	0.01	0	0.01	0	0.01	0.01	0.01	0.01		0.441543	0.441543	0.5	0.441543	0.441543	0.5	0.441543	0.5	0.441543	0.441543	0.441543	0.441543
bn1ngs_689_C	0.01	0	0.01	0.01	0	0.01	0.01	0.01	0.01	0	0	0.01		0.441543	0.5	0.441543	0.441543	0.5	0.441543	0.441543	0.441543	0.441543	0.5	0.5	0.441543
bn1ngs_690_C	0.01	0.01	0.01	0.01	0.01	0.01	0.01	0.01	0.01	0.01	0.01	0.01		0.441543	0.441543	0.441543	0.441543	0.441543	0.441543	0.441543	0.441543	0.441543	0.441543	0.441543	0.441543
bn1ngs_692_C	0.01	0.01	0.01	0.01	0.01	0.01	0.01	0.01	0.01	0.01	0.01	0.01		0.441543	0.441543	0.441543	0.441543	0.441543	0.441543	0.441543	0.441543	0.441543	0.441543	0.441543	0.441543
bn1ngs_696_C	0	0.01	0.01	0	0.01	0	0	0	0	0.01	0	0		0.5	0.441543	0.441543	0.5	0.441543	0.5	0.5	0.5	0.5	0.441543	0.5	0.5
bn1ngs_701_C	0	1.32	0.01	0	0.01	0	0	0.72	0	0	0	0.7		0.5	0	0.441543	0.5	0.441543	0.5	0.5	0	0.5	0.5	0.5	0		HIT
bn1ngs_702_C	0.01	0.01	0.01	0	0	0.01	0.01	0.01	0	0	0	0		0.441543	0.441543	0.441543	0.5	0.5	0.441543	0.441543	0.441543	0.5	0.5	0.5	0.5
bn1ngs_705_C	0.01	0.01	0.01	0.01	0.01	0.01	0.02	0.01	0.01	0.01	0.02	0.01		0.441543	0.441543	0.441543	0.441543	0.441543	0.441543	0.384334	0.441543	0.441543	0.441543	0.384334	0.441543
bn1ngs_707_C	0.01	0.01	0.01	0.01	0.01	0.01	0.01	0.01	0.01	0.01	0.01	0.01		0.441543	0.441543	0.441543	0.441543	0.441543	0.441543	0.441543	0.441543	0.441543	0.441543	0.441543	0.441543
bn1ngs_709_C	0.01	0.01	0.01	0	0.01	0	0.01	0.01	0.01	0.01	0.01	0.01		0.441543	0.441543	0.441543	0.5	0.441543	0.5	0.441543	0.441543	0.441543	0.441543	0.441543	0.441543
bn1ngs_710_C	0.01	0.01	0.01	0.01	0.01	0	0.01	0.01	0.01	0.01	0.01	0.01		0.441543	0.441543	0.441543	0.441543	0.441543	0.5	0.441543	0.441543	0.441543	0.441543	0.441543	0.441543
bn1ngs_714_C	0.01	0.01	0.02	0.02	0.02	0.01	0.02	0.02	0.01	0.01	0.01	0.01		0.441543	0.441543	0.384334	0.384334	0.384334	0.441543	0.384334	0.384334	0.441543	0.441543	0.441543	0.441543
bn1ngs_715_C	0.01	0.01	0.01	0.01	0.01	0.01	0.01	0.01	0.01	0.01	0.01	0.01		0.441543	0.441543	0.441543	0.441543	0.441543	0.441543	0.441543	0.441543	0.441543	0.441543	0.441543	0.441543
bn1ngs_717_C	0.01	0.01	0.01	0.01	0.01	0	0.01	0.01	0.01	0.01	0.01	0.01		0.441543	0.441543	0.441543	0.441543	0.441543	0.5	0.441543	0.441543	0.441543	0.441543	0.441543	0.441543
bn1ngs_718_C	0.01	0.01	0.01	0.01	0.01	0	0.01	0.01	0.01	0.01	0.01	0.01		0.441543	0.441543	0.441543	0.441543	0.441543	0.5	0.441543	0.441543	0.441543	0.441543	0.441543	0.441543
bn1ngs_719_C	0.01	0.01	0.02	0.02	0.01	0.01	0.01	0.01	0.01	0.01	0.01	0.01		0.441543	0.441543	0.384334	0.384334	0.441543	0.441543	0.441543	0.441543	0.441543	0.441543	0.441543	0.441543
bn1ngs_720_C	0.01	0.01	0.01	0.01	0.01	0.01	0.01	0.01	0.01	0.01	0.01	0.01		0.441543	0.441543	0.441543	0.441543	0.441543	0.441543	0.441543	0.441543	0.441543	0.441543	0.441543	0.441543
bn1ngs_728_C	0.05	0.07	0.06	0.06	0.07	0.06	0.06	0.06	0.07	0.06	0.07	0.07		0.23108	0.151643	0.188793	0.188793	0.151643	0.188793	0.188793	0.188793	0.151643	0.188793	0.151643	0.151643
bn1ngs_734_C	0.02	0.01	0.01	0.01	0.01	0.02	0.01	0.01	0.01	0.01	0.01	0.01		0.384334	0.441543	0.441543	0.441543	0.441543	0.384334	0.441543	0.441543	0.441543	0.441543	0.441543	0.441543
bn1ngs_737_C	0.01	0.01	0.01	0.01	0.01	0	0.01	0.01	0.01	0	0.01	0.01		0.441543	0.441543	0.441543	0.441543	0.441543	0.5	0.441543	0.441543	0.441543	0.5	0.441543	0.441543
bn1ngs_742_C	0	0	0	0	0	0	0	0	0	0	0	0		0.5	0.5	0.5	0.5	0.5	0.5	0.5	0.5	0.5	0.5	0.5	0.5
bn1ngs_743_C	0.01	0.01	0.01	0.01	0.01	0.01	0.02	0.01	0.01	0.01	0.01	0.01		0.441543	0.441543	0.441543	0.441543	0.441543	0.441543	0.384334	0.441543	0.441543	0.441543	0.441543	0.441543
bn1ngs_752_C	0.01	0.01	0.01	0.01	0.01	0.01	0	0	0	0.01	0.01	0.01		0.441543	0.441543	0.441543	0.441543	0.441543	0.441543	0.5	0.5	0.5	0.441543	0.441543	0.441543
bn1ngs_757_C	0.03	0.03	0.02	0.02	0.02	0.02	0.03	0.02	0.02	0.02	0.02	0.03		0.329543	0.329543	0.384334	0.384334	0.384334	0.384334	0.329543	0.384334	0.384334	0.384334	0.384334	0.329543
bn1ngs_758_C	0.02	0.02	0.01	0.01	0.02	0.01	0.02	0.02	0.02	0.01	0.01	0.01		0.384334	0.384334	0.441543	0.441543	0.384334	0.441543	0.384334	0.384334	0.384334	0.441543	0.441543	0.441543
bn1ngs_762_C	0.01	0.01	0.01	0.01	0.01	0.01	0.02	0.01	0.01	0.01	0.01	0.01		0.441543	0.441543	0.441543	0.441543	0.441543	0.441543	0.384334	0.441543	0.441543	0.441543	0.441543	0.441543
bn1ngs_764_C	0.01	0	0.01	0.01	0.01	0	0.01	0.01	0.01	0.01	0.01	0.01		0.441543	0.5	0.441543	0.441543	0.441543	0.5	0.441543	0.441543	0.441543	0.441543	0.441543	0.441543
bn1ngs_767_C	0.01	0.01	0	0	0	0	0.01	0.01	0	0.01	0.01	0		0.441543	0.441543	0.5	0.5	0.5	0.5	0.441543	0.441543	0.5	0.441543	0.441543	0.5
bn1ngs_768_C	0	0	0.01	0	0	0	0.01	0	0	0	0	0.01		0.5	0.5	0.441543	0.5	0.5	0.5	0.441543	0.5	0.5	0.5	0.5	0.441543
bn1ngs_770_C	1.16	1.37	0.85	0.85	0.43	1.28	0.55	1.35	0.59	1.51	0.63	1.44		0	0	0	0	1.27828e-10	0	0	0	0	0	0	0
bn1ngs_771_C	0	0	0.01	0.01	0	0	0.01	0	0.01	0	0	0.01		0.5	0.5	0.441543	0.441543	0.5	0.5	0.441543	0.5	0.441543	0.5	0.5	0.441543
bn1ngs_774_C	0	0	0	0.01	0.01	0	0.04	0	0.01	0.01	0	0.01		0.5	0.5	0.5	0.441543	0.441543	0.5	0.278187	0.5	0.441543	0.441543	0.5	0.441543
bn1ngs_775_C	0	0	0.01	0.01	0	0	0	0	0	0	0	0.01		0.5	0.5	0.441543	0.441543	0.5	0.5	0.5	0.5	0.5	0.5	0.5	0.441543
bn1ngs_777_C	0.01	0.01	0.01	0.01	0.01	0.01	0.01	0.01	0	0.01	0.01	0.01		0.441543	0.441543	0.441543	0.441543	0.441543	0.441543	0.441543	0.441543	0.5	0.441543	0.441543	0.441543
bn1ngs_779_C	0.01	0	0	0.01	0.01	0.01	0.02	0.01	0.01	0.01	0.01	0.01		0.441543	0.5	0.5	0.441543	0.441543	0.441543	0.384334	0.441543	0.441543	0.441543	0.441543	0.441543
bn1ngs_780_C	0.01	0	0	0.01	0	0	0	0.01	0	0	0.01	0.01		0.441543	0.5	0.5	0.441543	0.5	0.5	0.5	0.441543	0.5	0.5	0.441543	0.441543
bn1ngs_782_C	0.01	0.01	0	0.01	0.01	0	0.01	0.01	0.01	0.01	0.01	0.01		0.441543	0.441543	0.5	0.441543	0.441543	0.5	0.441543	0.441543	0.441543	0.441543	0.441543	0.441543
bn1ngs_788_C	0.01	0.01	0.01	0.02	0.02	0.01	0.05	0.01	0.02	0.01	0.01	0.01		0.441543	0.441543	0.441543	0.384334	0.384334	0.441543	0.23108	0.441543	0.384334	0.441543	0.441543	0.441543
bn1ngs_799_C	0.02	0.01	0.01	0.01	0.01	0.01	0.02	0.01	0.01	0.01	0.01	0.01		0.384334	0.441543	0.441543	0.441543	0.441543	0.441543	0.384334	0.441543	0.441543	0.441543	0.441543	0.441543
bn1ngs_804_C	0.02	0.02	0.02	0.02	0.01	0.01	0.02	0.01	0.02	0.02	0.01	0.01		0.384334	0.384334	0.384334	0.384334	0.441543	0.441543	0.384334	0.441543	0.384334	0.384334	0.441543	0.441543
bn1ngs_807_C	0.01	0.01	0.01	0.01	0.01	0.01	0.02	0.01	0	0.01	0.01	0.01		0.441543	0.441543	0.441543	0.441543	0.441543	0.441543	0.384334	0.441543	0.5	0.441543	0.441543	0.441543
bn1ngs_808_C	0.01	0.01	0.01	0.01	0.01	0.01	0.02	0.01	0.01	0.01	0.01	0.01		0.441543	0.441543	0.441543	0.441543	0.441543	0.441543	0.384334	0.441543	0.441543	0.441543	0.441543	0.441543
bn1ngs_809_C	0.01	0.01	0.01	0.01	0.01	0.01	0.01	0.01	0.01	0.01	0.01	0.01		0.441543	0.441543	0.441543	0.441543	0.441543	0.441543	0.441543	0.441543	0.441543	0.441543	0.441543	0.441543
bn1ngs_810_C	0.01	0.01	0.01	0.01	0.02	0.01	0.03	0.01	0.01	0.01	0.01	0.02		0.441543	0.441543	0.441543	0.441543	0.384334	0.441543	0.329543	0.441543	0.441543	0.441543	0.441543	0.384334
bn1ngs_815_C	0.01	0.01	0.01	0.01	0.01	0.01	0.01	0.01	0.01	0.01	0.01	0.01		0.441543	0.441543	0.441543	0.441543	0.441543	0.441543	0.441543	0.441543	0.441543	0.441543	0.441543	0.441543
bn1ngs_818_C	0	0.01	0.01	0.01	0	0.01	0	0.01	0.01	0	0	0		0.5	0.441543	0.441543	0.441543	0.5	0.441543	0.5	0.441543	0.441543	0.5	0.5	0.5
bn1ngs_822_C	0.01	0.01	0.01	0.01	0.02	0.01	0.02	0.01	0.02	0.01	0.02	0.01		0.441543	0.441543	0.441543	0.441543	0.384334	0.441543	0.384334	0.441543	0.384334	0.441543	0.384334	0.441543
bn1ngs_823_C	0.02	0.03	0.02	0.02	0.02	0.01	0.02	0.02	0.02	0.01	0.03	0.02		0.384334	0.329543	0.384334	0.384334	0.384334	0.441543	0.384334	0.384334	0.384334	0.441543	0.329543	0.384334
bn1ngs_827_C	0	0.01	0.01	0.01	0.01	0	0.02	0.01	0.01	0	0	0.01		0.5	0.441543	0.441543	0.441543	0.441543	0.5	0.384334	0.441543	0.441543	0.5	0.5	0.441543
bn1ngs_828_C	0	0.01	0.01	0.01	0	0	0.02	0	0.01	0.01	0	0.01		0.5	0.441543	0.441543	0.441543	0.5	0.5	0.384334	0.5	0.441543	0.441543	0.5	0.441543
bn1ngs_829_C	0.01	0.01	0.01	0.01	0.01	0.01	0.01	0.01	0.01	0.01	0.01	0.01		0.441543	0.441543	0.441543	0.441543	0.441543	0.441543	0.441543	0.441543	0.441543	0.441543	0.441543	0.441543
bn1ngs_832_C	0.01	0.01	0.01	0.01	0.01	0.01	0.01	0.01	0.01	0.01	0.01	0.01		0.441543	0.441543	0.441543	0.441543	0.441543	0.441543	0.441543	0.441543	0.441543	0.441543	0.441543	0.441543
bn1ngs_835_C	0.01	0.01	0	0.01	0.01	0.01	0.01	0.01	0.01	0.01	0.01	0.01		0.441543	0.441543	0.5	0.441543	0.441543	0.441543	0.441543	0.441543	0.441543	0.441543	0.441543	0.441543
bn1ngs_836_C	0.02	0.01	0.02	0.01	0.01	0	0.03	0.01	0.01	0.02	0.02	0.01		0.384334	0.441543	0.384334	0.441543	0.441543	0.5	0.329543	0.441543	0.441543	0.384334	0.384334	0.441543
bn1ngs_839_C	0.01	0.02	0.02	0.02	0.02	0.02	0.02	0.02	0.02	0.02	0.02	0.02		0.441543	0.384334	0.384334	0.384334	0.384334	0.384334	0.384334	0.384334	0.384334	0.384334	0.384334	0.384334
bn1ngs_845_C	0.02	0.03	0.02	0.02	0.03	0.03	0.03	0.02	0.04	0.02	0.02	0.02		0.384334	0.329543	0.384334	0.384334	0.329543	0.329543	0.329543	0.384334	0.278187	0.384334	0.384334	0.384334
bn1ngs_851_C	2.55	1.82	1.76	2.38	1.64	1.91	1.77	1.71	1.88	2.09	1.63	2.11		0	0	0	0	0	0	0	0	0	0	0	0
bn1ngs_852_C	0.01	0.01	0.01	0.01	0.01	0.01	0.02	0.01	0.01	0.01	0.01	0.01		0.441543	0.441543	0.441543	0.441543	0.441543	0.441543	0.384334	0.441543	0.441543	0.441543	0.441543	0.441543
bn1ngs_877_C	0.02	0.01	0.01	0.01	0.01	0.02	0.01	0.02	0.01	0.01	0.01	0.01		0.384334	0.441543	0.441543	0.441543	0.441543	0.384334	0.441543	0.384334	0.441543	0.441543	0.441543	0.441543
bn1ngs_885_C	0.01	0.01	0.01	0.01	0.01	0.01	0.01	0.01	0.01	0.01	0.01	0.01		0.441543	0.441543	0.441543	0.441543	0.441543	0.441543	0.441543	0.441543	0.441543	0.441543	0.441543	0.441543
bn1ngs_887_C	0.01	0.01	0.01	0.01	0.01	0.01	0.01	0.01	0.01	0.01	0.01	0.01		0.441543	0.441543	0.441543	0.441543	0.441543	0.441543	0.441543	0.441543	0.441543	0.441543	0.441543	0.441543
bn1ngs_888_C	0.01	0.01	0.01	0.01	0.01	0.01	0.01	0.01	0.01	0.01	0.01	0.01		0.441543	0.441543	0.441543	0.441543	0.441543	0.441543	0.441543	0.441543	0.441543	0.441543	0.441543	0.441543
bn1ngs_889_C	0.01	0.01	0.01	0.01	0.01	0.01	0.03	0.02	0.01	0.01	0.01	0.02		0.441543	0.441543	0.441543	0.441543	0.441543	0.441543	0.329543	0.384334	0.441543	0.441543	0.441543	0.384334
bn1ngs_899_C	0.01	0.01	0	0	0.01	0.01	0.01	0.01	0.01	0.01	0.01	0.01		0.441543	0.441543	0.5	0.5	0.441543	0.441543	0.441543	0.441543	0.441543	0.441543	0.441543	0.441543
bn1ngs_902_C	0.02	0.01	0.01	0.01	0.01	0.02	0.02	0.01	0.01	0.01	0.01	0.01		0.384334	0.441543	0.441543	0.441543	0.441543	0.384334	0.384334	0.441543	0.441543	0.441543	0.441543	0.441543
bn1ngs_908_C	0	0	0.01	0	0	0	0.01	0	0.01	0	0	0		0.5	0.5	0.441543	0.5	0.5	0.5	0.441543	0.5	0.441543	0.5	0.5	0.5
bn1ngs_920_C	0.01	0.01	0.01	0.01	0.01	0.02	0.03	0.01	0.02	0.01	0.01	0.01		0.441543	0.441543	0.441543	0.441543	0.441543	0.384334	0.329543	0.441543	0.384334	0.441543	0.441543	0.441543
bn1ngs_926_C	0.01	0.01	0.01	0.01	0.01	0.01	0.01	0.01	0.01	0.01	0.01	0.01		0.441543	0.441543	0.441543	0.441543	0.441543	0.441543	0.441543	0.441543	0.441543	0.441543	0.441543	0.441543
bn1ngs_928_C	0.01	0.01	0.01	0.01	0.01	0.01	0.02	0.01	0.01	0.01	0.01	0.01		0.441543	0.441543	0.441543	0.441543	0.441543	0.441543	0.384334	0.441543	0.441543	0.441543	0.441543	0.441543
bn1ngs_937_C	0.01	0.01	0.01	0.01	0.01	0.01	0.02	0.01	0.01	0.01	0.01	0.01		0.441543	0.441543	0.441543	0.441543	0.441543	0.441543	0.384334	0.441543	0.441543	0.441543	0.441543	0.441543
bn1ngs_939_C	0.01	0	0	0.01	0.01	0	0	0.02	0	0	0.01	0.01		0.441543	0.5	0.5	0.441543	0.441543	0.5	0.5	0.384334	0.5	0.5	0.441543	0.441543
bn1ngs_942_C	0.01	0.01	0.01	0.01	0.01	0.01	0.01	0.03	0.01	0.01	0.01	0.01		0.441543	0.441543	0.441543	0.441543	0.441543	0.441543	0.441543	0.329543	0.441543	0.441543	0.441543	0.441543
bn1ngs_943_C	0.01	0.01	0.01	0.01	0.01	0.01	0.01	0.01	0.01	0.01	0.01	0.01		0.441543	0.441543	0.441543	0.441543	0.441543	0.441543	0.441543	0.441543	0.441543	0.441543	0.441543	0.441543
bn1ngs_944_C	0.01	0.01	0.01	0.01	0.01	0.01	0.02	0.01	0.01	0.01	0.01	0.01		0.441543	0.441543	0.441543	0.441543	0.441543	0.441543	0.384334	0.441543	0.441543	0.441543	0.441543	0.441543
bn1ngs_946_C	0.01	0.01	0.01	0.01	0.01	0.01	0.02	0.01	0.01	0.01	0.01	0.01		0.441543	0.441543	0.441543	0.441543	0.441543	0.441543	0.384334	0.441543	0.441543	0.441543	0.441543	0.441543
bn1ngs_947_C	0.01	0	0	0.01	0.01	0	0.01	0	0.01	0	0	0		0.441543	0.5	0.5	0.441543	0.441543	0.5	0.441543	0.5	0.441543	0.5	0.5	0.5
bn1ngs_951_C	0	0.01	0.01	0.01	0	0.01	0.01	0.01	0.01	0.01	0.01	0.01		0.5	0.441543	0.441543	0.441543	0.5	0.441543	0.441543	0.441543	0.441543	0.441543	0.441543	0.441543
bn1ngs_955_C	0	0.01	0.01	0.01	0.01	0.01	0.01	0.01	0.01	0.01	0.01	0.01		0.5	0.441543	0.441543	0.441543	0.441543	0.441543	0.441543	0.441543	0.441543	0.441543	0.441543	0.441543
bn1ngs_960_C	1.68	1.5	1.3	1.72	1.32	1.62	1.37	1.23	1.65	1.68	1.39	1.61		0	0	0	0	0	0	0	0	0	0	0	0
bn1ngs_965_C	0.01	0	0.01	0.01	0.01	0.01	0.01	0.01	0.01	0.01	0.01	0.01		0.441543	0.5	0.441543	0.441543	0.441543	0.441543	0.441543	0.441543	0.441543	0.441543	0.441543	0.441543
bn1ngs_967_C	0.01	0.01	0.01	0.02	0.02	0.01	0.02	0.02	0.01	0.01	0.01	0.01		0.441543	0.441543	0.441543	0.384334	0.384334	0.441543	0.384334	0.384334	0.441543	0.441543	0.441543	0.441543
bn1ngs_991_C	0.01	0.01	0.01	0.01	0.01	0.01	0.01	0.01	0.01	0.01	0.01	0.01		0.441543	0.441543	0.441543	0.441543	0.441543	0.441543	0.441543	0.441543	0.441543	0.441543	0.441543	0.441543
bn1ngs_997_C	0.01	0.01	0.01	0.01	0.01	0.01	0.01	0.01	0.01	0.01	0.01	0.01		0.441543	0.441543	0.441543	0.441543	0.441543	0.441543	0.441543	0.441543	0.441543	0.441543	0.441543	0.441543
bn1ngs_1001_C	0.01	0.01	0.01	0.02	0.01	0.01	0.01	0.01	0.01	0.01	0.01	0.01		0.441543	0.441543	0.441543	0.384334	0.441543	0.441543	0.441543	0.441543	0.441543	0.441543	0.441543	0.441543
bn1ngs_1002_C	0.01	0.01	0.01	0.01	0.01	0.01	0.01	0.01	0.01	0.01	0.01	0.01		0.441543	0.441543	0.441543	0.441543	0.441543	0.441543	0.441543	0.441543	0.441543	0.441543	0.441543	0.441543
bn1ngs_1003_C	0.01	0.01	0.01	0.01	0.01	0.01	0.01	0.01	0.01	0.01	0.01	0.01		0.441543	0.441543	0.441543	0.441543	0.441543	0.441543	0.441543	0.441543	0.441543	0.441543	0.441543	0.441543
bn1ngs_1004_C	0	0.01	0.01	0.01	0.01	0.01	0.01	0.01	0.01	0.01	0.01	0.01		0.5	0.441543	0.441543	0.441543	0.441543	0.441543	0.441543	0.441543	0.441543	0.441543	0.441543	0.441543
bn1ngs_1006_C	0.01	0	0.01	0.01	0.01	0	0	0.01	0	0.01	0	0.01		0.441543	0.5	0.441543	0.441543	0.441543	0.5	0.5	0.441543	0.5	0.441543	0.5	0.441543
bn1ngs_1009_C	0.01	0.01	0.01	0.01	0.01	0.01	0.01	0.01	0.01	0.01	0.01	0.01		0.441543	0.441543	0.441543	0.441543	0.441543	0.441543	0.441543	0.441543	0.441543	0.441543	0.441543	0.441543
bn1ngs_1015_C	0.01	0.01	0.01	0.01	0.01	0.01	0.01	0.01	0.01	0.01	0.01	0.01		0.441543	0.441543	0.441543	0.441543	0.441543	0.441543	0.441543	0.441543	0.441543	0.441543	0.441543	0.441543
bn1ngs_1016_C	0.01	0.01	0.01	0.02	0.01	0.01	0.02	0.02	0.01	0.02	0.01	0.01		0.441543	0.441543	0.441543	0.384334	0.441543	0.441543	0.384334	0.384334	0.441543	0.384334	0.441543	0.441543
bn1ngs_1024_C	0.01	0.01	0.01	0.01	0.01	0.01	0.01	0.01	0.01	0.01	0.01	0.01		0.441543	0.441543	0.441543	0.441543	0.441543	0.441543	0.441543	0.441543	0.441543	0.441543	0.441543	0.441543
bn1ngs_1030_C	0	0.01	0.01	0.01	0.01	0.01	0.01	0.01	0.01	0.01	0.01	0.01		0.5	0.441543	0.441543	0.441543	0.441543	0.441543	0.441543	0.441543	0.441543	0.441543	0.441543	0.441543
bn1ngs_1036_C	0.01	0.01	0.01	0.01	0.01	0.01	0.01	0.01	0.01	0.01	0.01	0.01		0.441543	0.441543	0.441543	0.441543	0.441543	0.441543	0.441543	0.441543	0.441543	0.441543	0.441543	0.441543
bn1ngs_1039_C	0.01	0.01	0.01	0.01	0.01	0.01	0.01	0.01	0.01	0.01	0.01	0.01		0.441543	0.441543	0.441543	0.441543	0.441543	0.441543	0.441543	0.441543	0.441543	0.441543	0.441543	0.441543
bn1ngs_1050_C	0.01	0.01	0.01	0.01	0.01	0.01	0.03	0.01	0.01	0.01	0.01	0.01		0.441543	0.441543	0.441543	0.441543	0.441543	0.441543	0.329543	0.441543	0.441543	0.441543	0.441543	0.441543
bn1ngs_1052_C	0.01	0.01	0.01	0.01	0.01	0.01	0.01	0.01	0	0.01	0.01	0		0.441543	0.441543	0.441543	0.441543	0.441543	0.441543	0.441543	0.441543	0.5	0.441543	0.441543	0.5
bn1ngs_1053_C	0.01	0.01	0.01	0.01	0.01	0.01	0.01	0.01	0.01	0.01	0.01	0.01		0.441543	0.441543	0.441543	0.441543	0.441543	0.441543	0.441543	0.441543	0.441543	0.441543	0.441543	0.441543
bn1ngs_1055_C	0.03	0.03	0.02	0.02	0.03	0.02	0.06	0.02	0.03	0.02	0.02	0.03		0.329543	0.329543	0.384334	0.384334	0.329543	0.384334	0.188793	0.384334	0.329543	0.384334	0.384334	0.329543
bn1ngs_1062_C	0.01	0.01	0.01	0.01	0.02	0.01	0.01	0.02	0.01	0.01	0.01	0.01		0.441543	0.441543	0.441543	0.441543	0.384334	0.441543	0.441543	0.384334	0.441543	0.441543	0.441543	0.441543
bn1ngs_1077_C	0.01	0	0.01	0.01	0.02	0.01	0.01	0.01	0.01	0.01	0	0		0.441543	0.5	0.441543	0.441543	0.384334	0.441543	0.441543	0.441543	0.441543	0.441543	0.5	0.5
bn1ngs_1082_C	0.01	0.01	0.01	0.01	0.01	0.01	0.01	0.01	0.01	0.01	0	0		0.441543	0.441543	0.441543	0.441543	0.441543	0.441543	0.441543	0.441543	0.441543	0.441543	0.5	0.5
bn1ngs_1087_C	0.01	0.01	0.01	0.01	0.01	0.01	0.01	0.01	0.01	0.01	0.01	0		0.441543	0.441543	0.441543	0.441543	0.441543	0.441543	0.441543	0.441543	0.441543	0.441543	0.441543	0.5
bn1ngs_1092_C	0.02	0.02	0.01	0.02	0.02	0.01	0.06	0.02	0.01	0.01	0.01	0.01		0.384334	0.384334	0.441543	0.384334	0.384334	0.441543	0.188793	0.384334	0.441543	0.441543	0.441543	0.441543
bn1ngs_1100_C	0.02	0.02	0.02	0.02	0.02	0.01	0.03	0.01	0.01	0.01	0.02	0.01		0.384334	0.384334	0.384334	0.384334	0.384334	0.441543	0.329543	0.441543	0.441543	0.441543	0.384334	0.441543
bn1ngs_1107_C	0.02	0.01	0.01	0.01	0.01	0.01	0.02	0.01	0.01	0.01	0.01	0.01		0.384334	0.441543	0.441543	0.441543	0.441543	0.441543	0.384334	0.441543	0.441543	0.441543	0.441543	0.441543
bn1ngs_1120_C	0.01	0.01	0.01	0.01	0.01	0.01	0.01	0.01	0.01	0.01	0.01	0.01		0.441543	0.441543	0.441543	0.441543	0.441543	0.441543	0.441543	0.441543	0.441543	0.441543	0.441543	0.441543
bn1ngs_1125_C	0.01	0.01	0.01	0.01	0.01	0.02	0.03	0.01	0.01	0.01	0.01	0.01		0.441543	0.441543	0.441543	0.441543	0.441543	0.384334	0.329543	0.441543	0.441543	0.441543	0.441543	0.441543
bn1ngs_1130_C	0.01	0.01	0.01	0.01	0.01	0.01	0.01	0.01	0.01	0.01	0.01	0.01		0.441543	0.441543	0.441543	0.441543	0.441543	0.441543	0.441543	0.441543	0.441543	0.441543	0.441543	0.441543
bn1ngs_1131_C	0.01	0.01	0.01	0.01	0.01	0	0.01	0.01	0.01	0.01	0.01	0		0.441543	0.441543	0.441543	0.441543	0.441543	0.5	0.441543	0.441543	0.441543	0.441543	0.441543	0.5
bn1ngs_1141_C	0.01	0.01	0.01	0.01	0.01	0.01	0.01	0.01	0.01	0.01	0.01	0.01		0.441543	0.441543	0.441543	0.441543	0.441543	0.441543	0.441543	0.441543	0.441543	0.441543	0.441543	0.441543
bn1ngs_1142_C	0.02	0.02	0.02	0.02	0.02	0.02	0.04	0.02	0.02	0.02	0.02	0.02		0.384334	0.384334	0.384334	0.384334	0.384334	0.384334	0.278187	0.384334	0.384334	0.384334	0.384334	0.384334
bn1ngs_1164_C	0.01	0.01	0.01	0.02	0.01	0.02	0.05	0.01	0.01	0.01	0.01	0.01		0.441543	0.441543	0.441543	0.384334	0.441543	0.384334	0.23108	0.441543	0.441543	0.441543	0.441543	0.441543
bn1ngs_1168_C	0.01	0.01	0.01	0.01	0.01	0.01	0.03	0.01	0.02	0.02	0.01	0.01		0.441543	0.441543	0.441543	0.441543	0.441543	0.441543	0.329543	0.441543	0.384334	0.384334	0.441543	0.441543
bn1ngs_1171_C	0.03	0.01	0.02	0.01	0.02	0.01	0.03	0.02	0.01	0.01	0.01	0.02		0.329543	0.441543	0.384334	0.441543	0.384334	0.441543	0.329543	0.384334	0.441543	0.441543	0.441543	0.384334
bn1ngs_1175_C	0.03	0.01	0.01	0.01	0.04	0.01	0.02	0.04	0	0.01	0.01	0.01		0.329543	0.441543	0.441543	0.441543	0.278187	0.441543	0.384334	0.278187	0.5	0.441543	0.441543	0.441543
bn1ngs_1180_C	0.02	0.01	0.01	0.01	0.02	0.01	0.01	0.01	0.01	0.01	0.01	0.01		0.384334	0.441543	0.441543	0.441543	0.384334	0.441543	0.441543	0.441543	0.441543	0.441543	0.441543	0.441543
bn1ngs_1183_C	0.01	0.01	0.01	0.01	0	0.01	0.01	0	0.01	0	0.01	0.01		0.441543	0.441543	0.441543	0.441543	0.5	0.441543	0.441543	0.5	0.441543	0.5	0.441543	0.441543
bn1ngs_1185_C	0.01	0.01	0.01	0.01	0.01	0.01	0.03	0.01	0.01	0.01	0.01	0.01		0.441543	0.441543	0.441543	0.441543	0.441543	0.441543	0.329543	0.441543	0.441543	0.441543	0.441543	0.441543
bn1ngs_1191_C	0.01	0.01	0.01	0.01	0.01	0.01	0.01	0.01	0.01	0.01	0.01	0		0.441543	0.441543	0.441543	0.441543	0.441543	0.441543	0.441543	0.441543	0.441543	0.441543	0.441543	0.5
bn1ngs_1197_C	0.01	0.01	0.01	0.01	0.01	0.01	0.03	0.01	0.01	0.01	0.01	0.02		0.441543	0.441543	0.441543	0.441543	0.441543	0.441543	0.329543	0.441543	0.441543	0.441543	0.441543	0.384334
bn1ngs_1199_C	0.01	0.01	0.01	0.01	0.02	0.01	0.01	0.01	0.01	0.01	0.01	0.01		0.441543	0.441543	0.441543	0.441543	0.384334	0.441543	0.441543	0.441543	0.441543	0.441543	0.441543	0.441543
bn1ngs_1208_C	0.01	0.01	0.01	0.01	0.01	0.01	0.01	0.02	0.01	0.01	0.01	0.01		0.441543	0.441543	0.441543	0.441543	0.441543	0.441543	0.441543	0.384334	0.441543	0.441543	0.441543	0.441543
bn1ngs_1212_C	0.01	0.01	0.01	0.01	0.01	0.01	0.02	0.01	0.01	0.01	0.01	0.01		0.441543	0.441543	0.441543	0.441543	0.441543	0.441543	0.384334	0.441543	0.441543	0.441543	0.441543	0.441543
bn1ngs_1214_C	0.02	0.02	0.02	0.02	0.01	0.01	0.03	0.02	0.02	0.01	0.01	0.02		0.384334	0.384334	0.384334	0.384334	0.441543	0.441543	0.329543	0.384334	0.384334	0.441543	0.441543	0.384334
bn1ngs_1220_C	0.01	0.01	0.01	0.01	0.01	0.01	0.01	0.01	0.01	0.01	0.01	0		0.441543	0.441543	0.441543	0.441543	0.441543	0.441543	0.441543	0.441543	0.441543	0.441543	0.441543	0.5
bn1ngs_1221_C	0.01	0.01	0.01	0.01	0.01	0.01	0.01	0.02	0.02	0.01	0.01	0.01		0.441543	0.441543	0.441543	0.441543	0.441543	0.441543	0.441543	0.384334	0.384334	0.441543	0.441543	0.441543
bn1ngs_1223_C	0.01	0.02	0.02	0.02	0.02	0.01	0.03	0.02	0.02	0.02	0.02	0.02		0.441543	0.384334	0.384334	0.384334	0.384334	0.441543	0.329543	0.384334	0.384334	0.384334	0.384334	0.384334
bn1ngs_1225_C	0.01	0.01	0.01	0.01	0.01	0.01	0.03	0.01	0.01	0.01	0.01	0.01		0.441543	0.441543	0.441543	0.441543	0.441543	0.441543	0.329543	0.441543	0.441543	0.441543	0.441543	0.441543
bn1ngs_1227_C	0.01	0.01	0.01	0.01	0.01	0.01	0.03	0.01	0.02	0.01	0.01	0.01		0.441543	0.441543	0.441543	0.441543	0.441543	0.441543	0.329543	0.441543	0.384334	0.441543	0.441543	0.441543
bn1ngs_1234_C	0.01	0.01	0.01	0.02	0.01	0.01	0.02	0.01	0.01	0.01	0.01	0.01		0.441543	0.441543	0.441543	0.384334	0.441543	0.441543	0.384334	0.441543	0.441543	0.441543	0.441543	0.441543
bn1ngs_1237_C	0.01	0.01	0.01	0.01	0.01	0.01	0.01	0.01	0.01	0.01	0.01	0.01		0.441543	0.441543	0.441543	0.441543	0.441543	0.441543	0.441543	0.441543	0.441543	0.441543	0.441543	0.441543
bn1ngs_1238_C	0.01	0.01	0.01	0.01	0.01	0	0.03	0.01	0.01	0.01	0	0.01		0.441543	0.441543	0.441543	0.441543	0.441543	0.5	0.329543	0.441543	0.441543	0.441543	0.5	0.441543
bn1ngs_1239_C	0.01	0.01	0.01	0	0.01	0	0.01	0.01	0.01	0.01	0.02	0		0.441543	0.441543	0.441543	0.5	0.441543	0.5	0.441543	0.441543	0.441543	0.441543	0.384334	0.5
bn1ngs_1243_C	0.01	0.01	0.01	0.01	0.01	0.01	0.03	0.01	0.01	0.01	0.01	0.01		0.441543	0.441543	0.441543	0.441543	0.441543	0.441543	0.329543	0.441543	0.441543	0.441543	0.441543	0.441543
bn1ngs_1244_C	0.01	0.01	0.01	0.01	0.02	0.01	0.01	0.01	0.01	0.01	0.01	0.01		0.441543	0.441543	0.441543	0.441543	0.384334	0.441543	0.441543	0.441543	0.441543	0.441543	0.441543	0.441543
bn1ngs_1249_C	0.01	0.01	0.01	0.01	0.01	0.01	0.01	0.02	0.01	0.01	0.01	0.01		0.441543	0.441543	0.441543	0.441543	0.441543	0.441543	0.441543	0.384334	0.441543	0.441543	0.441543	0.441543
bn1ngs_1252_C	0.01	0.01	0.01	0.01	0.01	0.01	0.03	0.01	0.01	0.01	0.01	0.01		0.441543	0.441543	0.441543	0.441543	0.441543	0.441543	0.329543	0.441543	0.441543	0.441543	0.441543	0.441543
bn1ngs_1255_C	0.01	0	0.01	0.01	0	0.01	0.01	0.01	0.01	0.01	0.01	0.01		0.441543	0.5	0.441543	0.441543	0.5	0.441543	0.441543	0.441543	0.441543	0.441543	0.441543	0.441543
bn1ngs_1258_C	0.01	0.01	0.01	0.02	0.01	0.01	0.01	0.02	0.01	0.01	0.01	0.01		0.441543	0.441543	0.441543	0.384334	0.441543	0.441543	0.441543	0.384334	0.441543	0.441543	0.441543	0.441543
bn1ngs_1260_C	0.01	0.01	0.01	0.01	0.01	0	0.02	0.01	0.01	0.01	0.01	0.01		0.441543	0.441543	0.441543	0.441543	0.441543	0.5	0.384334	0.441543	0.441543	0.441543	0.441543	0.441543
bn1ngs_1261_C	2.2	2.26	1.87	1.95	2.35	1.69	2.02	3.08	1.6	2.27	1.8	2.27		0	0	0	0	0	0	0	0	0	0	0	0
bn1ngs_1263_C	0	0.01	0.01	0.01	0.01	0.01	0.01	0.01	0.01	0.01	0.01	0		0.5	0.441543	0.441543	0.441543	0.441543	0.441543	0.441543	0.441543	0.441543	0.441543	0.441543	0.5
bn1ngs_1267_C	0.01	0.01	0.01	0.01	0.01	0.01	0.01	0.01	0.01	0.01	0.01	0.01		0.441543	0.441543	0.441543	0.441543	0.441543	0.441543	0.441543	0.441543	0.441543	0.441543	0.441543	0.441543
bn1ngs_1268_C	0.01	0.01	0.01	0.01	0.01	0.01	0.01	0.01	0.01	0.02	0.01	0.01		0.441543	0.441543	0.441543	0.441543	0.441543	0.441543	0.441543	0.441543	0.441543	0.384334	0.441543	0.441543
bn1ngs_1278_C	0.01	0.01	0.01	0.01	0.02	0.01	0.01	0.01	0.01	0.01	0.01	0.01		0.441543	0.441543	0.441543	0.441543	0.384334	0.441543	0.441543	0.441543	0.441543	0.441543	0.441543	0.441543
bn1ngs_1279_C	0.01	0.01	0.01	0.01	0.01	0.01	0.01	0.01	0.01	0.01	0.01	0.01		0.441543	0.441543	0.441543	0.441543	0.441543	0.441543	0.441543	0.441543	0.441543	0.441543	0.441543	0.441543
bn1ngs_1281_C	0.01	0	0	0.01	0	0	0.01	0	0	0	0	0		0.441543	0.5	0.5	0.441543	0.5	0.5	0.441543	0.5	0.5	0.5	0.5	0.5
bn1ngs_1282_C	0	0	0	0	0.01	0	0	0	0	0	0	0.01		0.5	0.5	0.5	0.5	0.441543	0.5	0.5	0.5	0.5	0.5	0.5	0.441543
bn1ngs_1285_C	0	0	0.01	0.01	0	0.01	0.02	0.01	0.01	0	0.01	0.01		0.5	0.5	0.441543	0.441543	0.5	0.441543	0.384334	0.441543	0.441543	0.5	0.441543	0.441543
bn1ngs_1288_C	0	0.03	0.02	0.71	0.01	0.01	0.95	0.26	0	1.08	0.02	0.02		0.5	0.329543	0.384334	0	0.441543	0.441543	0	6.57774e-05	0.5	0	0.384334	0.384334		HIT
bn1ngs_1290_C	0	0.01	0	0	0	0	0	0	0	0	0	0		0.5	0.441543	0.5	0.5	0.5	0.5	0.5	0.5	0.5	0.5	0.5	0.5
bn1ngs_1292_C	0	0.01	0	0	0.01	0	0	0	0	0	0	0		0.5	0.441543	0.5	0.5	0.441543	0.5	0.5	0.5	0.5	0.5	0.5	0.5
bn1ngs_1294_C	0.04	0.03	0.03	0.03	0.03	0.03	0.04	0.03	0.03	0.02	0.02	0.03		0.278187	0.329543	0.329543	0.329543	0.329543	0.329543	0.278187	0.329543	0.329543	0.384334	0.384334	0.329543
bn1ngs_1297_C	0	0.01	0.01	0.01	0.01	0	0.01	0.01	0.01	0.01	0.01	0.01		0.5	0.441543	0.441543	0.441543	0.441543	0.5	0.441543	0.441543	0.441543	0.441543	0.441543	0.441543
bn1ngs_1300_C	0	0	0	0.01	0	0	0.01	0.01	0.01	0	0.01	0		0.5	0.5	0.5	0.441543	0.5	0.5	0.441543	0.441543	0.441543	0.5	0.441543	0.5
bn1ngs_1302_C	0.01	0.01	0.01	0.01	0.01	0.01	0.01	0.01	0.01	0.01	0.01	0.01		0.441543	0.441543	0.441543	0.441543	0.441543	0.441543	0.441543	0.441543	0.441543	0.441543	0.441543	0.441543
bn1ngs_1305_C	0.02	0.01	0.01	0.01	0.01	0	0.01	0.01	0	0.01	0.01	0.01		0.384334	0.441543	0.441543	0.441543	0.441543	0.5	0.441543	0.441543	0.5	0.441543	0.441543	0.441543
bn1ngs_1307_C	0	0	0	0	0	0	0.01	0	0	0	0	0		0.5	0.5	0.5	0.5	0.5	0.5	0.441543	0.5	0.5	0.5	0.5	0.5
bn1ngs_1309_C	0.01	0.01	0.01	0.01	0.01	0.01	0	0.01	0.01	0.01	0.01	0.01		0.441543	0.441543	0.441543	0.441543	0.441543	0.441543	0.5	0.441543	0.441543	0.441543	0.441543	0.441543
bn1ngs_1310_C	0.01	0.01	0.01	0.01	0.01	0.01	0.01	0.01	0.01	0.01	0.01	0.01		0.441543	0.441543	0.441543	0.441543	0.441543	0.441543	0.441543	0.441543	0.441543	0.441543	0.441543	0.441543
bn1ngs_1314_C	0.01	0.01	0.01	0.01	0.01	0.01	0.01	0.01	0.01	0.01	0.01	0.01		0.441543	0.441543	0.441543	0.441543	0.441543	0.441543	0.441543	0.441543	0.441543	0.441543	0.441543	0.441543
bn1ngs_1315_C	0.01	0	0.01	0.02	0.01	0.01	0.01	0.01	0.01	0.01	0.01	0.01		0.441543	0.5	0.441543	0.384334	0.441543	0.441543	0.441543	0.441543	0.441543	0.441543	0.441543	0.441543
bn1ngs_1322_C	0.01	0.01	0.01	0.01	0.01	0.01	0.01	0.01	0.01	0.01	0.01	0.01		0.441543	0.441543	0.441543	0.441543	0.441543	0.441543	0.441543	0.441543	0.441543	0.441543	0.441543	0.441543
bn1ngs_1324_C	0.02	0.01	0.02	0.02	0.02	0.02	0.02	0.01	0.01	0.02	0.02	0.02		0.384334	0.441543	0.384334	0.384334	0.384334	0.384334	0.384334	0.441543	0.441543	0.384334	0.384334	0.384334
bn1ngs_1330_C	0.01	0.01	0.01	0	0.01	0.01	0.01	0.01	0.01	0.01	0	0.01		0.441543	0.441543	0.441543	0.5	0.441543	0.441543	0.441543	0.441543	0.441543	0.441543	0.5	0.441543
bn1ngs_1331_C	0	0	0	0	0	0	0	0	0	0.01	0	0		0.5	0.5	0.5	0.5	0.5	0.5	0.5	0.5	0.5	0.441543	0.5	0.5
bn1ngs_1333_C	0.01	0.01	0.01	0.01	0.01	0	0	0.01	0.01	0.01	0	0.01		0.441543	0.441543	0.441543	0.441543	0.441543	0.5	0.5	0.441543	0.441543	0.441543	0.5	0.441543
bn1ngs_1337_C	0	0.01	0.01	0.01	0	0	0	0.01	0	0.01	0.01	0		0.5	0.441543	0.441543	0.441543	0.5	0.5	0.5	0.441543	0.5	0.441543	0.441543	0.5
bn1ngs_1341_C	0.01	0.01	0.01	0.01	0.01	0.01	0.01	0.01	0.01	0.01	0.01	0.01		0.441543	0.441543	0.441543	0.441543	0.441543	0.441543	0.441543	0.441543	0.441543	0.441543	0.441543	0.441543
bn1ngs_1342_C	0.01	0.01	0.01	0.01	0.01	0	0.01	0	0	0	0	0		0.441543	0.441543	0.441543	0.441543	0.441543	0.5	0.441543	0.5	0.5	0.5	0.5	0.5
bn1ngs_1343_C	0.01	0.01	0.01	0.01	0.01	0.01	0.01	0.01	0.01	0.01	0.01	0.01		0.441543	0.441543	0.441543	0.441543	0.441543	0.441543	0.441543	0.441543	0.441543	0.441543	0.441543	0.441543
bn1ngs_1348_C	0	0	0	0	0	0	0	0.01	0	0	0.01	0		0.5	0.5	0.5	0.5	0.5	0.5	0.5	0.441543	0.5	0.5	0.441543	0.5
bn1ngs_1356_C	0.01	0.01	0.01	0.01	0.01	0.01	0.02	0.02	0.01	0.01	0.01	0.01		0.441543	0.441543	0.441543	0.441543	0.441543	0.441543	0.384334	0.384334	0.441543	0.441543	0.441543	0.441543
bn1ngs_1362_C	0.01	0.01	0	0.01	0.01	0	0.01	0.01	0	0.01	0	0.01		0.441543	0.441543	0.5	0.441543	0.441543	0.5	0.441543	0.441543	0.5	0.441543	0.5	0.441543
bn1ngs_1365_C	0	0.01	0.01	0.01	0.01	0.01	0.01	0.01	0.01	0.01	0.01	0.01		0.5	0.441543	0.441543	0.441543	0.441543	0.441543	0.441543	0.441543	0.441543	0.441543	0.441543	0.441543
bn1ngs_1369_C	0.02	0.02	0.02	0.02	0.02	0.02	0.02	0.02	0.02	0.02	0.02	0.02		0.384334	0.384334	0.384334	0.384334	0.384334	0.384334	0.384334	0.384334	0.384334	0.384334	0.384334	0.384334
bn1ngs_1376_C	0.01	0.02	0.01	0.01	0.01	0	0.12	0.01	0.02	0.01	0.01	0.01		0.441543	0.384334	0.441543	0.441543	0.441543	0.5	0.0388066	0.441543	0.384334	0.441543	0.441543	0.441543
bn1ngs_1379_C	0.01	0.01	0.01	0.01	0	0.01	0.01	0.01	0.01	0.01	0.01	0.01		0.441543	0.441543	0.441543	0.441543	0.5	0.441543	0.441543	0.441543	0.441543	0.441543	0.441543	0.441543
bn1ngs_1381_C	0.21	0.18	0.19	0.16	0.23	0.14	0.22	0.18	0.22	0.17	0.16	0.18		0.00100674	0.00405976	0.00260208	0.00931279	0.000359339	0.0197556	0.000607587	0.00405976	0.000607587	0.00620967	0.00931279	0.00405976
bn1ngs_1386_C	0.02	0.01	0.02	0.02	0.01	0.01	0.05	0.02	0.01	0.01	0.02	0.01		0.384334	0.441543	0.384334	0.384334	0.441543	0.441543	0.23108	0.384334	0.441543	0.441543	0.384334	0.441543
bn1ngs_1389_C	0.01	0.01	0.01	0.01	0.02	0	0.01	0.02	0	0.01	0.01	0		0.441543	0.441543	0.441543	0.441543	0.384334	0.5	0.441543	0.384334	0.5	0.441543	0.441543	0.5
bn1ngs_1393_C	0.01	0.01	0.01	0.01	0.01	0.01	0.05	0.01	0.01	0.01	0.01	0.01		0.441543	0.441543	0.441543	0.441543	0.441543	0.441543	0.23108	0.441543	0.441543	0.441543	0.441543	0.441543
bn1ngs_1395_C	0.02	0.01	0.01	0.01	0.02	0.01	0.06	0.01	0.01	0.01	0.01	0.03		0.384334	0.441543	0.441543	0.441543	0.384334	0.441543	0.188793	0.441543	0.441543	0.441543	0.441543	0.329543
bn1ngs_1396_C	0.02	0.01	0.01	0.01	0.01	0.01	0.03	0.01	0.01	0.01	0.01	0.01		0.384334	0.441543	0.441543	0.441543	0.441543	0.441543	0.329543	0.441543	0.441543	0.441543	0.441543	0.441543
bn1ngs_1412_C	0.01	0.01	0.01	0	0.01	0.01	0	0.01	0.01	0.01	0	0		0.441543	0.441543	0.441543	0.5	0.441543	0.441543	0.5	0.441543	0.441543	0.441543	0.5	0.5
bn1ngs_1415_C	0.01	0	0.01	0.01	0.01	0.01	0.01	0.01	0	0	0.01	0		0.441543	0.5	0.441543	0.441543	0.441543	0.441543	0.441543	0.441543	0.5	0.5	0.441543	0.5
bn1ngs_1427_C	0.01	0.01	0.01	0	0.01	0.01	0.01	0.01	0	0.01	0.01	0.01		0.441543	0.441543	0.441543	0.5	0.441543	0.441543	0.441543	0.441543	0.5	0.441543	0.441543	0.441543
bn1ngs_1428_C	0.01	0	0.01	0	0.01	0.01	0	0.01	0.01	0.01	0.01	0		0.441543	0.5	0.441543	0.5	0.441543	0.441543	0.5	0.441543	0.441543	0.441543	0.441543	0.5
bn1ngs_1432_C	0.03	0.01	0.02	0.02	0.02	0.02	0.1	0.03	0.03	0.02	0.02	0.02		0.329543	0.441543	0.384334	0.384334	0.384334	0.384334	0.0707013	0.329543	0.329543	0.384334	0.384334	0.384334
bn1ngs_1435_C	0.01	0.01	0.02	0.01	0.01	0	0.03	0.02	0.01	0.01	0.01	0.01		0.441543	0.441543	0.384334	0.441543	0.441543	0.5	0.329543	0.384334	0.441543	0.441543	0.441543	0.441543
bn1ngs_1437_C	0.01	0	0.01	0.01	0.01	0.01	0.01	0.01	0.01	0.01	0.01	0.01		0.441543	0.5	0.441543	0.441543	0.441543	0.441543	0.441543	0.441543	0.441543	0.441543	0.441543	0.441543
bn1ngs_1446_C	0.01	0.01	0.01	0.01	0.01	0.01	0.02	0.01	0.01	0.01	0.01	0.03		0.441543	0.441543	0.441543	0.441543	0.441543	0.441543	0.384334	0.441543	0.441543	0.441543	0.441543	0.329543
bn1ngs_1447_C	0.01	0	0.01	0	0.03	0.01	0.01	0.03	0.01	0	0.01	0.01		0.441543	0.5	0.441543	0.5	0.329543	0.441543	0.441543	0.329543	0.441543	0.5	0.441543	0.441543
bn1ngs_1452_C	0.07	0.07	0.06	0.08	0.06	0.03	0.11	0.06	0.05	0.06	0.05	0.05		0.151643	0.151643	0.188793	0.119703	0.188793	0.329543	0.0528693	0.188793	0.23108	0.188793	0.23108	0.23108
bn1ngs_1474_C	0.01	0	0	0	0.01	0.01	0.01	0	0	0	0	0.01		0.441543	0.5	0.5	0.5	0.441543	0.441543	0.441543	0.5	0.5	0.5	0.5	0.441543
bn1ngs_1476_C	0.03	0.02	0.03	0.01	0.02	0.02	0.07	0.02	0.02	0.01	0.01	0.02		0.329543	0.384334	0.329543	0.441543	0.384334	0.384334	0.151643	0.384334	0.384334	0.441543	0.441543	0.384334
bn1ngs_1481_C	0.01	0.01	0.01	0.01	0.01	0	0.02	0.01	0.01	0.01	0.02	0.01		0.441543	0.441543	0.441543	0.441543	0.441543	0.5	0.384334	0.441543	0.441543	0.441543	0.384334	0.441543
bn1ngs_1482_C	0.01	0.01	0.01	0.01	0.01	0.01	0.03	0	0.01	0.01	0	0		0.441543	0.441543	0.441543	0.441543	0.441543	0.441543	0.329543	0.5	0.441543	0.441543	0.5	0.5
bn1ngs_1485_C	0.01	0.01	0	0.01	0.01	0.01	0.01	0.01	0	0.01	0.01	0.01		0.441543	0.441543	0.5	0.441543	0.441543	0.441543	0.441543	0.441543	0.5	0.441543	0.441543	0.441543
bn1ngs_1487_C	0.01	0.01	0.02	0.02	0.01	0.01	0.03	0.01	0.02	0.01	0.01	0.02		0.441543	0.441543	0.384334	0.384334	0.441543	0.441543	0.329543	0.441543	0.384334	0.441543	0.441543	0.384334
bn1ngs_1489_C	0.01	0.01	0.01	0.01	0.01	0.01	0.01	0.02	0.01	0.01	0.01	0.01		0.441543	0.441543	0.441543	0.441543	0.441543	0.441543	0.441543	0.384334	0.441543	0.441543	0.441543	0.441543
bn1ngs_1498_C	0.02	0.03	0.03	0.03	0.03	0.02	0.07	0.02	0.03	0.02	0.02	0.02		0.384334	0.329543	0.329543	0.329543	0.329543	0.384334	0.151643	0.384334	0.329543	0.384334	0.384334	0.384334
bn1ngs_1505_C	0.01	0.02	0.02	0.02	0.02	0.01	0.11	0.01	0.01	0.01	0.02	0.02		0.441543	0.384334	0.384334	0.384334	0.384334	0.441543	0.0528693	0.441543	0.441543	0.441543	0.384334	0.384334
bn1ngs_1510_C	0.53	0.5	0.64	0.44	0.64	0.58	0.71	0.66	0.57	0.46	0.56	0.57		3.21965e-15	9.69225e-14	0	4.88111e-11	0	0	0	0	0	6.67899e-12	0	0
bn1ngs_1513_C	0.34	0.33	0.41	0.29	0.43	0.44	0.36	0.37	0.32	0.27	0.35	0.35		2.86652e-07	6.08219e-07	8.22788e-10	1.00083e-05	1.27828e-10	4.88111e-11	5.97962e-08	2.64649e-08	1.26385e-06	3.58477e-05	1.32301e-07	1.32301e-07
bn1ngs_1517_C	0.01	0	0	0.01	0.01	0.01	0.01	0.01	0	0.01	0.01	0.01		0.441543	0.5	0.5	0.441543	0.441543	0.441543	0.441543	0.441543	0.5	0.441543	0.441543	0.441543
bn1ngs_1519_C	0.02	0.01	0.01	0.01	0.03	0	0.02	0.05	0.01	0.01	0.01	0.01		0.384334	0.441543	0.441543	0.441543	0.329543	0.5	0.384334	0.23108	0.441543	0.441543	0.441543	0.441543
bn1ngs_1525_C	0.02	0.01	0.01	0.02	0.01	0.02	0.02	0.02	0.02	0.02	0.02	0.02		0.384334	0.441543	0.441543	0.384334	0.441543	0.384334	0.384334	0.384334	0.384334	0.384334	0.384334	0.384334
bn1ngs_1528_C	0.01	0	0.01	0.01	0.01	0	0.01	0.01	0.01	0.01	0	0.01		0.441543	0.5	0.441543	0.441543	0.441543	0.5	0.441543	0.441543	0.441543	0.441543	0.5	0.441543
bn1ngs_1531_C	0	0.01	0.01	0	0.01	0	0.01	0	0.01	0.01	0.01	0		0.5	0.441543	0.441543	0.5	0.441543	0.5	0.441543	0.5	0.441543	0.441543	0.441543	0.5
bn1ngs_1533_C	0	0.01	0.01	0.01	0	0.01	0.02	0	0	0.01	0.01	0.01		0.5	0.441543	0.441543	0.441543	0.5	0.441543	0.384334	0.5	0.5	0.441543	0.441543	0.441543
bn1ngs_1534_C	0.01	0	0.01	0.01	0.01	0.01	0.01	0.01	0	0.01	0.01	0		0.441543	0.5	0.441543	0.441543	0.441543	0.441543	0.441543	0.441543	0.5	0.441543	0.441543	0.5
bn1ngs_1536_C	0.01	0.01	0.01	0.01	0	0	0.01	0.01	0.01	0.01	0.01	0.01		0.441543	0.441543	0.441543	0.441543	0.5	0.5	0.441543	0.441543	0.441543	0.441543	0.441543	0.441543
bn1ngs_1537_C	0.02	0.02	0.02	0.02	0.02	0.01	0.06	0.01	0.01	0.02	0.02	0.02		0.384334	0.384334	0.384334	0.384334	0.384334	0.441543	0.188793	0.441543	0.441543	0.384334	0.384334	0.384334
bn1ngs_1542_C	0.01	0.01	0.01	0.01	0	0.01	0.01	0.01	0.01	0.01	0.01	0.01		0.441543	0.441543	0.441543	0.441543	0.5	0.441543	0.441543	0.441543	0.441543	0.441543	0.441543	0.441543
bn1ngs_1544_C	0.01	0.01	0.01	0.01	0	0.01	0.04	0.01	0.03	0.01	0.01	0.01		0.441543	0.441543	0.441543	0.441543	0.5	0.441543	0.278187	0.441543	0.329543	0.441543	0.441543	0.441543
bn1ngs_1550_C	0.01	0.01	0	0	0.01	0.01	0	0.01	0.01	0.01	0.01	0		0.441543	0.441543	0.5	0.5	0.441543	0.441543	0.5	0.441543	0.441543	0.441543	0.441543	0.5
bn1ngs_1558_C	0.5	0.41	0.54	0.48	0.51	0.66	0.58	0.59	0.47	0.4	0.42	0.43		9.69225e-14	8.22788e-10	0	8.39551e-13	3.18634e-14	0	0	0	2.39331e-12	2.02237e-09	3.27752e-10	1.27828e-10
bn1ngs_1561_C	0.01	0.01	0.01	0.01	0.01	0.03	0.02	0.01	0.01	0.01	0.01	0.01		0.441543	0.441543	0.441543	0.441543	0.441543	0.329543	0.384334	0.441543	0.441543	0.441543	0.441543	0.441543
bn1ngs_1563_C	0.01	0.01	0.01	0	0	0.01	0.01	0	0	0	0	0		0.441543	0.441543	0.441543	0.5	0.5	0.441543	0.441543	0.5	0.5	0.5	0.5	0.5
bn1ngs_1566_C	0.01	0.01	0.01	0.01	0.01	0	0	0	0	0.01	0.01	0.01		0.441543	0.441543	0.441543	0.441543	0.441543	0.5	0.5	0.5	0.5	0.441543	0.441543	0.441543
bn1ngs_1578_C	0.03	0.04	0.03	0.03	0.03	0.02	0.03	0.03	0.03	0.03	0.03	0.02		0.329543	0.278187	0.329543	0.329543	0.329543	0.384334	0.329543	0.329543	0.329543	0.329543	0.329543	0.384334
bn1ngs_1582_C	0.01	0.01	0.01	0.01	0.01	0.01	0.02	0.01	0.01	0.02	0.01	0.01		0.441543	0.441543	0.441543	0.441543	0.441543	0.441543	0.384334	0.441543	0.441543	0.384334	0.441543	0.441543
bn1ngs_1586_C	0	0	0.01	0	0	0.01	0.01	0	0.01	0.01	0	0		0.5	0.5	0.441543	0.5	0.5	0.441543	0.441543	0.5	0.441543	0.441543	0.5	0.5
bn1ngs_1594_C	2.85	2.73	3.01	2.54	3.53	3.69	3.32	3.3	2.82	2.44	2.89	2.72		0	0	0	0	0	0	0	0	0	0	0	0
bn1ngs_1600_C	0.02	0.02	0.02	0.02	0.02	0.01	0.02	0.02	0.02	0.02	0.01	0.02		0.384334	0.384334	0.384334	0.384334	0.384334	0.441543	0.384334	0.384334	0.384334	0.384334	0.441543	0.384334
bn1ngs_1621_C	0	0	0	0	0.01	0.02	0.01	0	0	0.01	0.01	0		0.5	0.5	0.5	0.5	0.441543	0.384334	0.441543	0.5	0.5	0.441543	0.441543	0.5
bn1ngs_1631_C	0.01	0.01	0.01	0.01	0.01	0.01	0.01	0.01	0.01	0.01	0.01	0.01		0.441543	0.441543	0.441543	0.441543	0.441543	0.441543	0.441543	0.441543	0.441543	0.441543	0.441543	0.441543
bn1ngs_1635_C	0.02	0.02	0.03	0.02	0.02	0.01	0.01	0.02	0.01	0.01	0.02	0.01		0.384334	0.384334	0.329543	0.384334	0.384334	0.441543	0.441543	0.384334	0.441543	0.441543	0.384334	0.441543
bn1ngs_1648_C	0.01	0.01	0.01	0.01	0.01	0	0	0.01	0.01	0.01	0.01	0		0.441543	0.441543	0.441543	0.441543	0.441543	0.5	0.5	0.441543	0.441543	0.441543	0.441543	0.5
bn1ngs_1653_C	0.01	0.01	0.01	0.01	0.01	0	0.01	0.01	0.01	0.01	0.01	0.01		0.441543	0.441543	0.441543	0.441543	0.441543	0.5	0.441543	0.441543	0.441543	0.441543	0.441543	0.441543
bn1ngs_1655_C	0.01	0.01	0.02	0.01	0.01	0.01	0.01	0.01	0.01	0.01	0.01	0.01		0.441543	0.441543	0.384334	0.441543	0.441543	0.441543	0.441543	0.441543	0.441543	0.441543	0.441543	0.441543
bn1ngs_1664_C	0.02	0.01	0.02	0.01	0.02	0.04	0.01	0.02	0.02	0.01	0.01	0.02		0.384334	0.441543	0.384334	0.441543	0.384334	0.278187	0.441543	0.384334	0.384334	0.441543	0.441543	0.384334

## Sheet: ga.freq
G > A	Freq(IDX1)	Freq(IDX2)	Freq(IDX3)	Freq(IDX4)	Freq(IDX5)	Freq(IDX6)	Freq(IDX7)	Freq(IDX8)	Freq(IDX9)	Freq(IDX10)	Freq(IDX11)	Freq(IDX12)		pval(IDX1)	pval(IDX2)	pval(IDX3)	pval(IDX4)	pval(IDX5)	pval(IDX6)	pval(IDX7)	pval(IDX8)	pval(IDX9)	pval(IDX10)	pval(IDX11)	pval(IDX12)		NOTE
bn1ngs_140_G	0.01	0.01	0.01	0.01	0.01	0.01	0.01	0.01	0.01	0.01	0.01	0.01		0.430368	0.430368	0.430368	0.430368	0.430368	0.430368	0.430368	0.430368	0.430368	0.430368	0.430368	0.430368
bn1ngs_144_G	0.01	0.01	0.01	0.01	0.02	0.01	0.02	0.01	0.01	0.01	0.01	0.02		0.430368	0.430368	0.430368	0.430368	0.36284	0.430368	0.36284	0.430368	0.430368	0.430368	0.430368	0.36284
bn1ngs_156_G	0.01	0.01	0.01	0.02	0.01	0.01	0.01	0.02	0.01	0.01	0.02	0.02		0.430368	0.430368	0.430368	0.36284	0.430368	0.430368	0.430368	0.36284	0.430368	0.430368	0.36284	0.36284
bn1ngs_159_G	0.01	0.01	0.01	0.01	0.01	0.01	0.01	0.02	0.01	0.01	0.02	0.01		0.430368	0.430368	0.430368	0.430368	0.430368	0.430368	0.430368	0.36284	0.430368	0.430368	0.36284	0.430368
bn1ngs_162_G	0.01	0.01	0.01	0.01	0.01	0.01	0.01	0.01	0.01	0.01	0.01	0.01		0.430368	0.430368	0.430368	0.430368	0.430368	0.430368	0.430368	0.430368	0.430368	0.430368	0.430368	0.430368
bn1ngs_165_G	0.01	0.01	0.01	0.01	0.01	0.01	0.01	0.01	0.01	0.01	0.01	0.01		0.430368	0.430368	0.430368	0.430368	0.430368	0.430368	0.430368	0.430368	0.430368	0.430368	0.430368	0.430368
bn1ngs_167_G	0.01	0.01	0.01	0.01	0.01	0.01	0.01	0.01	0.02	0.01	0.01	0.01		0.430368	0.430368	0.430368	0.430368	0.430368	0.430368	0.430368	0.430368	0.36284	0.430368	0.430368	0.430368
bn1ngs_171_G	0.02	0.02	0.02	0.01	0.02	0.01	0.01	0.02	0.02	0.02	0.02	0.02		0.36284	0.36284	0.36284	0.430368	0.36284	0.430368	0.430368	0.36284	0.36284	0.36284	0.36284	0.36284
bn1ngs_179_G	0.01	0	0	0.01	0	0	0.01	0.01	0	0	0	0.01		0.430368	0.5	0.5	0.430368	0.5	0.5	0.430368	0.430368	0.5	0.5	0.5	0.430368
bn1ngs_182_G	0.01	0.01	0.01	0.01	0.01	0.01	0.01	0.01	0.01	0.01	0.01	0.01		0.430368	0.430368	0.430368	0.430368	0.430368	0.430368	0.430368	0.430368	0.430368	0.430368	0.430368	0.430368
bn1ngs_192_G	0.01	0.01	0.01	0.01	0	0.01	0	0.01	0	0.01	0.01	0.01		0.430368	0.430368	0.430368	0.430368	0.5	0.430368	0.5	0.430368	0.5	0.430368	0.430368	0.430368
bn1ngs_194_G	0	0.01	0.01	0.01	0.01	0	0	0	0	0	0	0		0.5	0.430368	0.430368	0.430368	0.430368	0.5	0.5	0.5	0.5	0.5	0.5	0.5
bn1ngs_197_G	0.01	0	0	0.01	0.01	0	0	0.01	0.01	0.01	0.01	0		0.430368	0.5	0.5	0.430368	0.430368	0.5	0.5	0.430368	0.430368	0.430368	0.430368	0.5
bn1ngs_199_G	0	0	0	0	0	0	0	0	0	0	0	0		0.5	0.5	0.5	0.5	0.5	0.5	0.5	0.5	0.5	0.5	0.5	0.5
bn1ngs_208_G	0.05	0.05	0.06	0.06	0.06	0.06	0.06	0.05	0.05	0.07	0.06	0.05		0.190191	0.190191	0.146255	0.146255	0.146255	0.146255	0.146255	0.190191	0.190191	0.10971	0.146255	0.190191
bn1ngs_210_G	0.01	0.01	0.01	0.01	0.01	0	0.01	0.01	0.01	0.01	0.01	0.01		0.430368	0.430368	0.430368	0.430368	0.430368	0.5	0.430368	0.430368	0.430368	0.430368	0.430368	0.430368
bn1ngs_215_G	0.01	0.01	0.01	0.01	0.01	0	0.01	0.01	0.01	0.01	0.01	0.01		0.430368	0.430368	0.430368	0.430368	0.430368	0.5	0.430368	0.430368	0.430368	0.430368	0.430368	0.430368
bn1ngs_221_G	0	0.01	0.01	0.01	0.01	0	0.01	0.01	0.01	0.01	0.01	0.01		0.5	0.430368	0.430368	0.430368	0.430368	0.5	0.430368	0.430368	0.430368	0.430368	0.430368	0.430368
bn1ngs_223_G	0	0	0	0	0	0	0	0	0	0	0	0		0.5	0.5	0.5	0.5	0.5	0.5	0.5	0.5	0.5	0.5	0.5	0.5
bn1ngs_229_G	0.01	0	0.01	0.01	0.01	0	0.01	0	0	0.01	0	0		0.430368	0.5	0.430368	0.430368	0.430368	0.5	0.430368	0.5	0.5	0.430368	0.5	0.5
bn1ngs_233_G	0.01	0.01	0.01	0.01	0.01	0.01	0.01	0.01	0.01	0.01	0.01	0.01		0.430368	0.430368	0.430368	0.430368	0.430368	0.430368	0.430368	0.430368	0.430368	0.430368	0.430368	0.430368
bn1ngs_245_G	0.01	0.01	0.01	0.01	0.02	0.01	0.01	0.01	0.01	0.01	0.01	0.01		0.430368	0.430368	0.430368	0.430368	0.36284	0.430368	0.430368	0.430368	0.430368	0.430368	0.430368	0.430368
bn1ngs_249_G	0.01	0.01	0.01	0.01	0.01	0.01	0.02	0.01	0.01	0.01	0.01	0.01		0.430368	0.430368	0.430368	0.430368	0.430368	0.430368	0.36284	0.430368	0.430368	0.430368	0.430368	0.430368
bn1ngs_257_G	0.02	0.01	0.02	0.02	0.02	0.01	0.05	0.01	0.02	0.01	0.01	0.01		0.36284	0.430368	0.36284	0.36284	0.36284	0.430368	0.190191	0.430368	0.36284	0.430368	0.430368	0.430368
bn1ngs_260_G	0.01	0.01	0.01	0.01	0.01	0.01	0.01	0.01	0.01	0.01	0.01	0		0.430368	0.430368	0.430368	0.430368	0.430368	0.430368	0.430368	0.430368	0.430368	0.430368	0.430368	0.5
bn1ngs_264_G	0.01	0.01	0.01	0.01	0.01	0.01	0.03	0.01	0.01	0.01	0.01	0.01		0.430368	0.430368	0.430368	0.430368	0.430368	0.430368	0.299334	0.430368	0.430368	0.430368	0.430368	0.430368
bn1ngs_270_G	0.01	0.01	0.01	0.01	0.01	0.01	0.02	0.01	0.01	0.01	0.01	0		0.430368	0.430368	0.430368	0.430368	0.430368	0.430368	0.36284	0.430368	0.430368	0.430368	0.430368	0.5
bn1ngs_272_G	0.01	0	0.01	0.01	0.01	0.01	0.01	0	0.01	0.01	0.01	0.01		0.430368	0.5	0.430368	0.430368	0.430368	0.430368	0.430368	0.5	0.430368	0.430368	0.430368	0.430368
bn1ngs_275_G	0.01	0.01	0.01	0.01	0.01	0	0.01	0.01	0	0.01	0.01	0.01		0.430368	0.430368	0.430368	0.430368	0.430368	0.5	0.430368	0.430368	0.5	0.430368	0.430368	0.430368
bn1ngs_280_G	0.02	0.04	0.03	0.02	0.02	0.02	0.06	0.02	0.03	0.03	0.02	0.03		0.36284	0.241416	0.299334	0.36284	0.36284	0.36284	0.146255	0.36284	0.299334	0.299334	0.36284	0.299334
bn1ngs_284_G	0.01	0.01	0.01	0.02	0.01	0.02	0.08	0.01	0.02	0.02	0.01	0.02		0.430368	0.430368	0.430368	0.36284	0.430368	0.36284	0.0802326	0.430368	0.36284	0.36284	0.430368	0.36284
bn1ngs_286_G	0.02	0.02	0.02	0.02	0.02	0.02	0.03	0.02	0.03	0.02	0.02	0.02		0.36284	0.36284	0.36284	0.36284	0.36284	0.36284	0.299334	0.36284	0.299334	0.36284	0.36284	0.36284
bn1ngs_293_G	0.02	0.02	0.01	0.02	0.02	0.01	0.03	0.02	0.03	0.02	0.02	0.02		0.36284	0.36284	0.430368	0.36284	0.36284	0.430368	0.299334	0.36284	0.299334	0.36284	0.36284	0.36284
bn1ngs_295_G	0.02	0.02	0.02	0.02	0.02	0.01	0.02	0.02	0.02	0.02	0.02	0.01		0.36284	0.36284	0.36284	0.36284	0.36284	0.430368	0.36284	0.36284	0.36284	0.36284	0.36284	0.430368
bn1ngs_296_G	0.01	0.01	0.01	0.01	0.01	0.01	0.02	0.02	0.01	0.01	0.01	0.01		0.430368	0.430368	0.430368	0.430368	0.430368	0.430368	0.36284	0.36284	0.430368	0.430368	0.430368	0.430368
bn1ngs_309_G	0.01	0.01	0.01	0.01	0.01	0.01	0.02	0	0	0	0.01	0		0.430368	0.430368	0.430368	0.430368	0.430368	0.430368	0.36284	0.5	0.5	0.5	0.430368	0.5
bn1ngs_315_G	0.02	0.03	0.02	0.02	0.03	0.02	0.04	0.02	0.03	0.02	0.03	0.02		0.36284	0.299334	0.36284	0.36284	0.299334	0.36284	0.241416	0.36284	0.299334	0.36284	0.299334	0.36284
bn1ngs_323_G	0.01	0.01	0	0	0.03	0	0.01	0.02	0	0.01	0	0		0.430368	0.430368	0.5	0.5	0.299334	0.5	0.430368	0.36284	0.5	0.430368	0.5	0.5
bn1ngs_346_G	0.02	0.01	0.02	0.01	0.01	0.01	0.05	0.01	0.01	0.01	0.01	0.01		0.36284	0.430368	0.36284	0.430368	0.430368	0.430368	0.190191	0.430368	0.430368	0.430368	0.430368	0.430368
bn1ngs_360_G	0.01	0.01	0.01	0.01	0.01	0.01	0.01	0.01	0.01	0.01	0.01	0.01		0.430368	0.430368	0.430368	0.430368	0.430368	0.430368	0.430368	0.430368	0.430368	0.430368	0.430368	0.430368
bn1ngs_368_G	0.01	0.01	0.01	0.01	0.01	0.01	0.02	0.01	0.01	0.01	0.01	0.01		0.430368	0.430368	0.430368	0.430368	0.430368	0.430368	0.36284	0.430368	0.430368	0.430368	0.430368	0.430368
bn1ngs_375_G	0.02	0.01	0.02	0.01	0.01	0.01	0.06	0.01	0.01	0.01	0.01	0.02		0.36284	0.430368	0.36284	0.430368	0.430368	0.430368	0.146255	0.430368	0.430368	0.430368	0.430368	0.36284
bn1ngs_376_G	0.01	0.01	0.01	0.01	0.01	0.01	0.02	0.01	0.01	0.01	0.01	0.01		0.430368	0.430368	0.430368	0.430368	0.430368	0.430368	0.36284	0.430368	0.430368	0.430368	0.430368	0.430368
bn1ngs_388_G	0.01	0.01	0.01	0.01	0.01	0.01	0.02	0.01	0.01	0.01	0.01	0.01		0.430368	0.430368	0.430368	0.430368	0.430368	0.430368	0.36284	0.430368	0.430368	0.430368	0.430368	0.430368
bn1ngs_398_G	0.01	0.01	0.01	0.01	0.01	0.01	0.02	0.01	0.01	0.01	0.01	0.01		0.430368	0.430368	0.430368	0.430368	0.430368	0.430368	0.36284	0.430368	0.430368	0.430368	0.430368	0.430368
bn1ngs_403_G	0.02	0.02	0.01	0.01	0.01	0.01	0.02	0.01	0.01	0.01	0.01	0.01		0.36284	0.36284	0.430368	0.430368	0.430368	0.430368	0.36284	0.430368	0.430368	0.430368	0.430368	0.430368
bn1ngs_416_G	0.01	0.01	0.01	0.01	0.01	0.01	0.01	0.01	0.01	0.01	0.01	0.01		0.430368	0.430368	0.430368	0.430368	0.430368	0.430368	0.430368	0.430368	0.430368	0.430368	0.430368	0.430368
bn1ngs_423_G	0.01	0.01	0.01	0.01	0.01	0.01	0.02	0.01	0.01	0.01	0.01	0.01		0.430368	0.430368	0.430368	0.430368	0.430368	0.430368	0.36284	0.430368	0.430368	0.430368	0.430368	0.430368
bn1ngs_428_G	0.01	0.01	0.01	0.01	0.01	0.01	0.05	0.01	0.01	0.01	0.02	0.01		0.430368	0.430368	0.430368	0.430368	0.430368	0.430368	0.190191	0.430368	0.430368	0.430368	0.36284	0.430368
bn1ngs_430_G	0.02	0.02	0.02	0.02	0.02	0.02	0.02	0.02	0.02	0.02	0.02	0.02		0.36284	0.36284	0.36284	0.36284	0.36284	0.36284	0.36284	0.36284	0.36284	0.36284	0.36284	0.36284
bn1ngs_436_G	0.01	0.01	0.01	0.01	0.01	0.01	0.01	0.01	0.01	0.01	0.01	0.01		0.430368	0.430368	0.430368	0.430368	0.430368	0.430368	0.430368	0.430368	0.430368	0.430368	0.430368	0.430368
bn1ngs_444_G	0.01	0.01	0.01	0.01	0.01	0.01	0.01	0	0.01	0.01	0.01	0.01		0.430368	0.430368	0.430368	0.430368	0.430368	0.430368	0.430368	0.5	0.430368	0.430368	0.430368	0.430368
bn1ngs_445_G	0.01	0.01	0.01	0.01	0.01	0.01	0.05	0.01	0.01	0.01	0.01	0.01		0.430368	0.430368	0.430368	0.430368	0.430368	0.430368	0.190191	0.430368	0.430368	0.430368	0.430368	0.430368
bn1ngs_447_G	0.01	0.01	0.01	0.01	0.01	0.01	0.02	0.01	0.01	0.01	0.01	0.01		0.430368	0.430368	0.430368	0.430368	0.430368	0.430368	0.36284	0.430368	0.430368	0.430368	0.430368	0.430368
bn1ngs_451_G	0.01	0.01	0.01	0.01	0.01	0.01	0.03	0.01	0.01	0.01	0.01	0.01		0.430368	0.430368	0.430368	0.430368	0.430368	0.430368	0.299334	0.430368	0.430368	0.430368	0.430368	0.430368
bn1ngs_457_G	0.01	0.01	0.01	0.01	0.01	0.01	0.01	0.01	0.01	0	0.01	0.01		0.430368	0.430368	0.430368	0.430368	0.430368	0.430368	0.430368	0.430368	0.430368	0.5	0.430368	0.430368
bn1ngs_458_G	0.01	0.01	0.01	0.01	0.01	0.01	0.01	0.01	0.01	0.01	0.01	0.01		0.430368	0.430368	0.430368	0.430368	0.430368	0.430368	0.430368	0.430368	0.430368	0.430368	0.430368	0.430368
bn1ngs_460_G	0.01	0	0	0	0.01	0.01	0.01	0.01	0.01	0.01	0.01	0		0.430368	0.5	0.5	0.5	0.430368	0.430368	0.430368	0.430368	0.430368	0.430368	0.430368	0.5
bn1ngs_466_G	0.01	0.01	0.01	0.01	0	0.01	0	0.01	0.01	0.01	0.01	0.01		0.430368	0.430368	0.430368	0.430368	0.5	0.430368	0.5	0.430368	0.430368	0.430368	0.430368	0.430368
bn1ngs_469_G	0.01	0.01	0.01	0.01	0.01	0.01	0.03	0.01	0.01	0.01	0.01	0.01		0.430368	0.430368	0.430368	0.430368	0.430368	0.430368	0.299334	0.430368	0.430368	0.430368	0.430368	0.430368
bn1ngs_476_G	0.02	0.02	0.02	0.02	0.02	0.02	0.08	0.01	0.02	0.02	0.02	0.02		0.36284	0.36284	0.36284	0.36284	0.36284	0.36284	0.0802326	0.430368	0.36284	0.36284	0.36284	0.36284
bn1ngs_477_G	0.01	0.02	0.01	0.02	0.01	0.01	0.02	0.01	0.02	0.02	0.01	0.01		0.430368	0.36284	0.430368	0.36284	0.430368	0.430368	0.36284	0.430368	0.36284	0.36284	0.430368	0.430368
bn1ngs_490_G	0.02	0.01	0.01	0.02	0.01	0.02	0.08	0.01	0.02	0.01	0.02	0.02		0.36284	0.430368	0.430368	0.36284	0.430368	0.36284	0.0802326	0.430368	0.36284	0.430368	0.36284	0.36284
bn1ngs_495_G	0.01	0.01	0.01	0.01	0.01	0.01	0.04	0.01	0.01	0.01	0.01	0.01		0.430368	0.430368	0.430368	0.430368	0.430368	0.430368	0.241416	0.430368	0.430368	0.430368	0.430368	0.430368
bn1ngs_497_G	0.01	0.01	0.01	0.01	0.01	0.01	0.03	0.01	0.01	0.01	0.01	0.01		0.430368	0.430368	0.430368	0.430368	0.430368	0.430368	0.299334	0.430368	0.430368	0.430368	0.430368	0.430368
bn1ngs_508_G	0.09	0.1	0.09	0.09	0.1	0.12	0.15	0.1	0.1	0.11	0.11	0.11		0.0571741	0.0396822	0.0571741	0.0571741	0.0396822	0.0176342	0.00424946	0.0396822	0.0396822	0.0268143	0.0268143	0.0268143
bn1ngs_510_G	0.01	0.01	0.01	0.01	0.01	0.01	0.03	0.01	0.02	0.01	0.01	0.01		0.430368	0.430368	0.430368	0.430368	0.430368	0.430368	0.299334	0.430368	0.36284	0.430368	0.430368	0.430368
bn1ngs_512_G	0.01	0.01	0.01	0.01	0.01	0.01	0.04	0.01	0.01	0.01	0.01	0.01		0.430368	0.430368	0.430368	0.430368	0.430368	0.430368	0.241416	0.430368	0.430368	0.430368	0.430368	0.430368
bn1ngs_513_G	0.01	0.01	0.01	0.01	0.01	0.01	0.02	0.01	0.01	0.01	0	0.01		0.430368	0.430368	0.430368	0.430368	0.430368	0.430368	0.36284	0.430368	0.430368	0.430368	0.5	0.430368
bn1ngs_522_G	0.2	0.3	0.27	0.27	0.31	0.25	0.3	0.26	0.32	0.34	0.27	0.3		0.00022509	7.08009e-08	1.08537e-06	1.08537e-06	2.6851e-08	5.77364e-06	7.08009e-08	2.54064e-06	9.88311e-09	1.22383e-09	1.08537e-06	7.08009e-08
bn1ngs_527_G	0.01	0.01	0.01	0	0	0.01	0	0.01	0.01	0	0	0		0.430368	0.430368	0.430368	0.5	0.5	0.430368	0.5	0.430368	0.430368	0.5	0.5	0.5
bn1ngs_529_G	0.01	0	0.01	0	0	0.01	0.01	0.01	0.01	0	0.01	0.01		0.430368	0.5	0.430368	0.5	0.5	0.430368	0.430368	0.430368	0.430368	0.5	0.430368	0.430368
bn1ngs_532_G	0.01	0.01	0.01	0.01	0.01	0.01	0.02	0.01	0.01	0.01	0.01	0.01		0.430368	0.430368	0.430368	0.430368	0.430368	0.430368	0.36284	0.430368	0.430368	0.430368	0.430368	0.430368
bn1ngs_535_G	0.01	0.01	0.01	0.01	0.01	0.01	0.01	0.01	0.01	0.01	0	0.01		0.430368	0.430368	0.430368	0.430368	0.430368	0.430368	0.430368	0.430368	0.430368	0.430368	0.5	0.430368
bn1ngs_541_G	0.01	0.01	0.01	0.01	0.01	0.02	0.02	0.01	0.01	0.02	0.01	0.01		0.430368	0.430368	0.430368	0.430368	0.430368	0.36284	0.36284	0.430368	0.430368	0.36284	0.430368	0.430368
bn1ngs_545_G	0.01	0.01	0.01	0.01	0.01	0.01	0.03	0.01	0.01	0.01	0.01	0.01		0.430368	0.430368	0.430368	0.430368	0.430368	0.430368	0.299334	0.430368	0.430368	0.430368	0.430368	0.430368
bn1ngs_557_G	0.01	0.01	0.01	0.02	0.01	0.01	0.02	0.01	0.01	0.01	0.01	0.01		0.430368	0.430368	0.430368	0.36284	0.430368	0.430368	0.36284	0.430368	0.430368	0.430368	0.430368	0.430368
bn1ngs_567_G	0.01	0.01	0.01	0.01	0.01	0.01	0.01	0.02	0.01	0.01	0.01	0.01		0.430368	0.430368	0.430368	0.430368	0.430368	0.430368	0.430368	0.36284	0.430368	0.430368	0.430368	0.430368
bn1ngs_569_G	0.01	0.01	0.01	0.01	0.01	0.01	0.01	0.01	0.01	0.02	0.01	0.01		0.430368	0.430368	0.430368	0.430368	0.430368	0.430368	0.430368	0.430368	0.430368	0.36284	0.430368	0.430368
bn1ngs_575_G	0.01	0.01	0.01	0.01	0.01	0	0.01	0.01	0.01	0.01	0.01	0.01		0.430368	0.430368	0.430368	0.430368	0.430368	0.5	0.430368	0.430368	0.430368	0.430368	0.430368	0.430368
bn1ngs_584_G	0.02	0.01	0.02	0.02	0.01	0.01	0.02	0.02	0.02	0.02	0.02	0.02		0.36284	0.430368	0.36284	0.36284	0.430368	0.430368	0.36284	0.36284	0.36284	0.36284	0.36284	0.36284
bn1ngs_586_G	0.01	0.01	0.02	0.01	0.02	0.01	0.03	0.01	0.02	0.01	0.01	0.01		0.430368	0.430368	0.36284	0.430368	0.36284	0.430368	0.299334	0.430368	0.36284	0.430368	0.430368	0.430368
bn1ngs_594_G	0.01	0.01	0.01	0.01	0	0.01	0.01	0	0	0	0	0.01		0.430368	0.430368	0.430368	0.430368	0.5	0.430368	0.430368	0.5	0.5	0.5	0.5	0.430368
bn1ngs_614_G	0.01	0.01	0.01	0.01	0.01	0.01	0.02	0.01	0.01	0.01	0.01	0.01		0.430368	0.430368	0.430368	0.430368	0.430368	0.430368	0.36284	0.430368	0.430368	0.430368	0.430368	0.430368
bn1ngs_617_G	0.01	0.01	0.01	0.01	0.01	0.01	0.03	0.01	0.01	0.01	0.01	0.01		0.430368	0.430368	0.430368	0.430368	0.430368	0.430368	0.299334	0.430368	0.430368	0.430368	0.430368	0.430368
bn1ngs_620_G	0.01	0.01	0.01	0.01	0.01	0.01	0.04	0.01	0.01	0.01	0.01	0.01		0.430368	0.430368	0.430368	0.430368	0.430368	0.430368	0.241416	0.430368	0.430368	0.430368	0.430368	0.430368
bn1ngs_633_G	0.01	0.01	0.01	0.01	0.01	0	0.02	0.01	0.01	0.01	0.01	0.01		0.430368	0.430368	0.430368	0.430368	0.430368	0.5	0.36284	0.430368	0.430368	0.430368	0.430368	0.430368
bn1ngs_634_G	0.01	0.01	0.01	0.01	0.01	0	0.01	0.01	0.01	0.01	0.01	0.01		0.430368	0.430368	0.430368	0.430368	0.430368	0.5	0.430368	0.430368	0.430368	0.430368	0.430368	0.430368
bn1ngs_637_G	0.01	0.01	0.01	0.01	0.01	0.01	0.01	0	0	0.01	0.01	0.01		0.430368	0.430368	0.430368	0.430368	0.430368	0.430368	0.430368	0.5	0.5	0.430368	0.430368	0.430368
bn1ngs_640_G	0.01	0.01	0.01	0.01	0.02	0.01	0.05	0.01	0.01	0.01	0.01	0.01		0.430368	0.430368	0.430368	0.430368	0.36284	0.430368	0.190191	0.430368	0.430368	0.430368	0.430368	0.430368
bn1ngs_643_G	0.01	0.01	0.01	0.01	0	0	0.01	0	0.01	0	0.01	0.01		0.430368	0.430368	0.430368	0.430368	0.5	0.5	0.430368	0.5	0.430368	0.5	0.430368	0.430368
bn1ngs_644_G	0.01	0.01	0	0.01	0.01	0.01	0.01	0	0.01	0.01	0.01	0		0.430368	0.430368	0.5	0.430368	0.430368	0.430368	0.430368	0.5	0.430368	0.430368	0.430368	0.5
bn1ngs_645_G	0.02	0.01	0.01	0.02	0.02	0.01	0.02	0.02	0.02	0.02	0.01	0.01		0.36284	0.430368	0.430368	0.36284	0.36284	0.430368	0.36284	0.36284	0.36284	0.36284	0.430368	0.430368
bn1ngs_647_G	0	0	0	0	0	0	0	0	0	0	0	0		0.5	0.5	0.5	0.5	0.5	0.5	0.5	0.5	0.5	0.5	0.5	0.5
bn1ngs_648_G	0.01	0.01	0.01	0.01	0.01	0	0.01	0.01	0.01	0.01	0.01	0.01		0.430368	0.430368	0.430368	0.430368	0.430368	0.5	0.430368	0.430368	0.430368	0.430368	0.430368	0.430368
bn1ngs_651_G	0.02	0.02	0.01	0.01	0.01	0.02	0.02	0.01	0.01	0.01	0.01	0.01		0.36284	0.36284	0.430368	0.430368	0.430368	0.36284	0.36284	0.430368	0.430368	0.430368	0.430368	0.430368
bn1ngs_653_G	0	0.01	0	0.01	0.01	0	0.01	0	0	0.01	0	0		0.5	0.430368	0.5	0.430368	0.430368	0.5	0.430368	0.5	0.5	0.430368	0.5	0.5
bn1ngs_655_G	0.01	0	0	0	0	0.01	0.01	0	0	0.01	0.01	0		0.430368	0.5	0.5	0.5	0.5	0.430368	0.430368	0.5	0.5	0.430368	0.430368	0.5
bn1ngs_659_G	0.03	0.03	0.02	0.02	0.02	0.03	0.03	0.02	0.03	0.03	0.03	0.04		0.299334	0.299334	0.36284	0.36284	0.36284	0.299334	0.299334	0.36284	0.299334	0.299334	0.299334	0.241416
bn1ngs_662_G	0.03	0.04	0.03	0.03	0.03	0.03	0.03	0.03	0.03	0.03	0.04	0.04		0.299334	0.241416	0.299334	0.299334	0.299334	0.299334	0.299334	0.299334	0.299334	0.299334	0.241416	0.241416
bn1ngs_665_G	0.04	0.03	0.04	0.05	0.03	0.04	0.04	0.03	0.03	0.03	0.04	0.02		0.241416	0.299334	0.241416	0.190191	0.299334	0.241416	0.241416	0.299334	0.299334	0.299334	0.241416	0.36284
bn1ngs_683_G	0.01	0.01	0	0.01	0	0	0	0.01	0	0.01	0	0		0.430368	0.430368	0.5	0.430368	0.5	0.5	0.5	0.430368	0.5	0.430368	0.5	0.5
bn1ngs_684_G	0.01	0.01	0.01	0.01	0.01	0.01	0	0.01	0.01	0.01	0.01	0.01		0.430368	0.430368	0.430368	0.430368	0.430368	0.430368	0.5	0.430368	0.430368	0.430368	0.430368	0.430368
bn1ngs_687_G	0	0.01	0.01	0.01	0.01	0.01	0.01	0.01	0.01	0.01	0.01	0.01		0.5	0.430368	0.430368	0.430368	0.430368	0.430368	0.430368	0.430368	0.430368	0.430368	0.430368	0.430368
bn1ngs_693_G	0.02	0.01	0.02	0.02	0.01	0.01	0.02	0.01	0.02	0.02	0.01	0.02		0.36284	0.430368	0.36284	0.36284	0.430368	0.430368	0.36284	0.430368	0.36284	0.36284	0.430368	0.36284
bn1ngs_699_G	0	0	0	0	0	0	0	0	0	0	0.01	0		0.5	0.5	0.5	0.5	0.5	0.5	0.5	0.5	0.5	0.5	0.430368	0.5
bn1ngs_704_G	0.01	0.01	0.01	0.01	0.01	0.01	0.01	0.01	0.01	0.01	0.01	0.01		0.430368	0.430368	0.430368	0.430368	0.430368	0.430368	0.430368	0.430368	0.430368	0.430368	0.430368	0.430368
bn1ngs_713_G	0.05	0.03	0.04	0.05	0.06	0.05	0.05	0.05	0.04	0.04	0.04	0.03		0.190191	0.299334	0.241416	0.190191	0.146255	0.190191	0.190191	0.190191	0.241416	0.241416	0.241416	0.299334
bn1ngs_725_G	0.01	0	0.01	0	0.01	0	0	0	0	0	0	0		0.430368	0.5	0.430368	0.5	0.430368	0.5	0.5	0.5	0.5	0.5	0.5	0.5
bn1ngs_729_G	0.05	0.03	0.05	0.05	0.04	0.05	0.06	0.04	0.04	0.04	0.04	0.03		0.190191	0.299334	0.190191	0.190191	0.241416	0.190191	0.146255	0.241416	0.241416	0.241416	0.241416	0.299334
bn1ngs_746_G	0.01	0.01	0.02	0.01	0.01	0.01	0.01	0.01	0.01	0.01	0.01	0.01		0.430368	0.430368	0.36284	0.430368	0.430368	0.430368	0.430368	0.430368	0.430368	0.430368	0.430368	0.430368
bn1ngs_747_G	0.01	0.01	0.01	0.01	0.01	0.01	0.01	0.01	0.01	0.01	0.01	0.01		0.430368	0.430368	0.430368	0.430368	0.430368	0.430368	0.430368	0.430368	0.430368	0.430368	0.430368	0.430368
bn1ngs_750_G	0	0	0	0.01	0	0.01	0	0	0	0	0	0		0.5	0.5	0.5	0.430368	0.5	0.430368	0.5	0.5	0.5	0.5	0.5	0.5
bn1ngs_754_G	0.02	0.01	0.01	0.01	0.01	0.01	0.03	0.01	0.01	0.01	0.01	0.01		0.36284	0.430368	0.430368	0.430368	0.430368	0.430368	0.299334	0.430368	0.430368	0.430368	0.430368	0.430368
bn1ngs_755_G	0.01	0.01	0.02	0.01	0.01	0	0.03	0.01	0.01	0.01	0.01	0.01		0.430368	0.430368	0.36284	0.430368	0.430368	0.5	0.299334	0.430368	0.430368	0.430368	0.430368	0.430368
bn1ngs_756_G	0.01	0.01	0.01	0.01	0.01	0.01	0.01	0.02	0.02	0.01	0.01	0.01		0.430368	0.430368	0.430368	0.430368	0.430368	0.430368	0.430368	0.36284	0.36284	0.430368	0.430368	0.430368
bn1ngs_759_G	0.02	0.02	0.03	0.02	0.02	0.02	0.03	0.02	0.02	0.02	0.02	0.02		0.36284	0.36284	0.299334	0.36284	0.36284	0.36284	0.299334	0.36284	0.36284	0.36284	0.36284	0.36284
bn1ngs_761_G	0.02	0.01	0.02	0.01	0.01	0.01	0.01	0.02	0.01	0.02	0.02	0.01		0.36284	0.430368	0.36284	0.430368	0.430368	0.430368	0.430368	0.36284	0.430368	0.36284	0.36284	0.430368
bn1ngs_786_G	0.01	0.01	0	0	0.01	0	0.01	0.02	0	0	0	0		0.430368	0.430368	0.5	0.5	0.430368	0.5	0.430368	0.36284	0.5	0.5	0.5	0.5
bn1ngs_789_G	0.01	0.02	0.02	0.01	0.01	0.01	0.03	0.01	0.02	0.01	0.02	0.01		0.430368	0.36284	0.36284	0.430368	0.430368	0.430368	0.299334	0.430368	0.36284	0.430368	0.36284	0.430368
bn1ngs_791_G	0.01	0.01	0.01	0.01	0.01	0.01	0.02	0.01	0.01	0.01	0.01	0.01		0.430368	0.430368	0.430368	0.430368	0.430368	0.430368	0.36284	0.430368	0.430368	0.430368	0.430368	0.430368
bn1ngs_792_G	0.01	0.01	0.01	0.01	0.01	0.01	0.01	0.01	0.01	0.01	0.01	0.01		0.430368	0.430368	0.430368	0.430368	0.430368	0.430368	0.430368	0.430368	0.430368	0.430368	0.430368	0.430368
bn1ngs_794_G	0.02	0.01	0.01	0.01	0.01	0	0.01	0.01	0	0.01	0.01	0.01		0.36284	0.430368	0.430368	0.430368	0.430368	0.5	0.430368	0.430368	0.5	0.430368	0.430368	0.430368
bn1ngs_797_G	0.01	0.01	0.01	0.01	0.01	0.01	0.01	0.01	0	0.01	0.01	0.01		0.430368	0.430368	0.430368	0.430368	0.430368	0.430368	0.430368	0.430368	0.5	0.430368	0.430368	0.430368
bn1ngs_802_G	0.02	0.01	0.02	0.01	0.03	0.01	0.06	0.02	0.01	0.01	0.03	0.01		0.36284	0.430368	0.36284	0.430368	0.299334	0.430368	0.146255	0.36284	0.430368	0.430368	0.299334	0.430368
bn1ngs_803_G	0.92	0.01	0.02	0.01	0.02	0.01	1.5	0.01	1.41	0.01	0.01	0.01		0	0.430368	0.36284	0.430368	0.36284	0.430368	0	0.430368	0	0.430368	0.430368	0.430368		HIT
bn1ngs_806_G	0.02	0.01	0.01	0.01	0.01	0.01	0.02	0.01	0.01	0.01	0.01	0.01		0.36284	0.430368	0.430368	0.430368	0.430368	0.430368	0.36284	0.430368	0.430368	0.430368	0.430368	0.430368
bn1ngs_812_G	0.01	0.01	0.01	0.01	0.01	0.01	0.01	0.01	0	0.01	0.01	0.01		0.430368	0.430368	0.430368	0.430368	0.430368	0.430368	0.430368	0.430368	0.5	0.430368	0.430368	0.430368
bn1ngs_813_G	0.01	0	0.01	0.01	0	0.01	0.01	0.01	0.01	0.01	0.01	0.01		0.430368	0.5	0.430368	0.430368	0.5	0.430368	0.430368	0.430368	0.430368	0.430368	0.430368	0.430368
bn1ngs_824_G	0.02	0.02	0.02	0.02	0.01	0.01	0.14	0.02	0.02	0.02	0.02	0.02		0.36284	0.36284	0.36284	0.36284	0.430368	0.430368	0.00702191	0.36284	0.36284	0.36284	0.36284	0.36284
bn1ngs_825_G	0.01	0.01	0.01	0.01	0.01	0.01	0.01	0	0.01	0.01	0.01	0.01		0.430368	0.430368	0.430368	0.430368	0.430368	0.430368	0.430368	0.5	0.430368	0.430368	0.430368	0.430368
bn1ngs_831_G	0.01	0.01	0.01	0.02	0.01	0.01	0.02	0.01	0.01	0.01	0.01	0.01		0.430368	0.430368	0.430368	0.36284	0.430368	0.430368	0.36284	0.430368	0.430368	0.430368	0.430368	0.430368
bn1ngs_837_G	0.02	0.02	0.02	0.01	0.01	0.01	0.05	0.02	0.02	0.01	0.02	0.02		0.36284	0.36284	0.36284	0.430368	0.430368	0.430368	0.190191	0.36284	0.36284	0.430368	0.36284	0.36284
bn1ngs_840_G	0.02	0.01	0.01	0.01	0.01	0.01	0.03	0.01	0.01	0.01	0.02	0.01		0.36284	0.430368	0.430368	0.430368	0.430368	0.430368	0.299334	0.430368	0.430368	0.430368	0.36284	0.430368
bn1ngs_841_G	0.01	0.01	0.01	0.01	0.01	0	0.01	0.01	0.01	0.01	0.01	0.01		0.430368	0.430368	0.430368	0.430368	0.430368	0.5	0.430368	0.430368	0.430368	0.430368	0.430368	0.430368
bn1ngs_842_G	0.01	0.01	0.01	0.01	0.01	0.01	0.01	0.01	0.01	0.01	0.01	0.01		0.430368	0.430368	0.430368	0.430368	0.430368	0.430368	0.430368	0.430368	0.430368	0.430368	0.430368	0.430368
bn1ngs_846_G	0.02	0.02	0.01	0.02	0.01	0.01	0.04	0.01	0.02	0.01	0.02	0.02		0.36284	0.36284	0.430368	0.36284	0.430368	0.430368	0.241416	0.430368	0.36284	0.430368	0.36284	0.36284
bn1ngs_849_G	0.01	0.01	0.01	0.01	0.02	0.01	0.01	0.01	0.01	0.01	0	0.01		0.430368	0.430368	0.430368	0.430368	0.36284	0.430368	0.430368	0.430368	0.430368	0.430368	0.5	0.430368
bn1ngs_854_G	0.01	0.01	0.01	0.01	0.01	0	0.01	0.01	0.01	0.01	0.01	0		0.430368	0.430368	0.430368	0.430368	0.430368	0.5	0.430368	0.430368	0.430368	0.430368	0.430368	0.5
bn1ngs_855_G	0.01	0.01	0.01	0.01	0.01	0	0.03	0.01	0.01	0.01	0.01	0.01		0.430368	0.430368	0.430368	0.430368	0.430368	0.5	0.299334	0.430368	0.430368	0.430368	0.430368	0.430368
bn1ngs_861_G	0.01	0.01	0.01	0.01	0.02	0	0.01	0.02	0	0.01	0.01	0.01		0.430368	0.430368	0.430368	0.430368	0.36284	0.5	0.430368	0.36284	0.5	0.430368	0.430368	0.430368
bn1ngs_863_G	0.01	0	0.01	0.01	0.01	0	0.01	0	0.01	0.01	0.01	0.01		0.430368	0.5	0.430368	0.430368	0.430368	0.5	0.430368	0.5	0.430368	0.430368	0.430368	0.430368
bn1ngs_868_G	0.01	0.01	0.01	0.01	0.01	0.01	0.02	0.02	0.01	0.01	0.01	0.01		0.430368	0.430368	0.430368	0.430368	0.430368	0.430368	0.36284	0.36284	0.430368	0.430368	0.430368	0.430368
bn1ngs_870_G	0.01	0.01	0.01	0.01	0	0.01	0.01	0.01	0.01	0.01	0.01	0.01		0.430368	0.430368	0.430368	0.430368	0.5	0.430368	0.430368	0.430368	0.430368	0.430368	0.430368	0.430368
bn1ngs_874_G	0.01	0.01	0.01	0.01	0.01	0.01	0.01	0.01	0.01	0.01	0.01	0.01		0.430368	0.430368	0.430368	0.430368	0.430368	0.430368	0.430368	0.430368	0.430368	0.430368	0.430368	0.430368
bn1ngs_876_G	0.01	0.01	0.01	0.01	0.01	0.01	0.01	0.01	0.01	0.01	0.01	0.01		0.430368	0.430368	0.430368	0.430368	0.430368	0.430368	0.430368	0.430368	0.430368	0.430368	0.430368	0.430368
bn1ngs_880_G	0.01	0.01	0.01	0.01	0.01	0.01	0.01	0.01	0.01	0.01	0.01	0.01		0.430368	0.430368	0.430368	0.430368	0.430368	0.430368	0.430368	0.430368	0.430368	0.430368	0.430368	0.430368
bn1ngs_882_G	0.01	0.01	0.01	0.01	0.01	0.01	0.01	0.01	0.01	0.01	0.01	0.01		0.430368	0.430368	0.430368	0.430368	0.430368	0.430368	0.430368	0.430368	0.430368	0.430368	0.430368	0.430368
bn1ngs_884_G	0.01	0.01	0.01	0.01	0.01	0.01	0.01	0.03	0.01	0.01	0.01	0.01		0.430368	0.430368	0.430368	0.430368	0.430368	0.430368	0.430368	0.299334	0.430368	0.430368	0.430368	0.430368
bn1ngs_891_G	0	0	0.01	0	0	0	0	0	0.01	0.01	0.01	0		0.5	0.5	0.430368	0.5	0.5	0.5	0.5	0.5	0.430368	0.430368	0.430368	0.5
bn1ngs_894_G	0.01	0.01	0.01	0.01	0.01	0.01	0.02	0.01	0.01	0.01	0.01	0.01		0.430368	0.430368	0.430368	0.430368	0.430368	0.430368	0.36284	0.430368	0.430368	0.430368	0.430368	0.430368
bn1ngs_903_G	0.02	0.01	0.01	0.01	0.01	0.01	0.02	0.01	0.01	0.01	0.01	0.01		0.36284	0.430368	0.430368	0.430368	0.430368	0.430368	0.36284	0.430368	0.430368	0.430368	0.430368	0.430368
bn1ngs_906_G	0.01	0.01	0.01	0.01	0.01	0.01	0.01	0.01	0.01	0.01	0.01	0		0.430368	0.430368	0.430368	0.430368	0.430368	0.430368	0.430368	0.430368	0.430368	0.430368	0.430368	0.5
bn1ngs_911_G	0.01	0.01	0.01	0.01	0.01	0.01	0.01	0.01	0.01	0.01	0.01	0.01		0.430368	0.430368	0.430368	0.430368	0.430368	0.430368	0.430368	0.430368	0.430368	0.430368	0.430368	0.430368
bn1ngs_912_G	0.01	0.01	0.01	0.01	0.01	0.01	0.01	0.02	0.01	0.01	0.01	0.01		0.430368	0.430368	0.430368	0.430368	0.430368	0.430368	0.430368	0.36284	0.430368	0.430368	0.430368	0.430368
bn1ngs_914_G	0.01	0.01	0.01	0.01	0.01	0	0.02	0.01	0.01	0.01	0.01	0.01		0.430368	0.430368	0.430368	0.430368	0.430368	0.5	0.36284	0.430368	0.430368	0.430368	0.430368	0.430368
bn1ngs_915_G	0.01	0.01	0.01	0.01	0.01	0.01	0.01	0.01	0.01	0.01	0.01	0.01		0.430368	0.430368	0.430368	0.430368	0.430368	0.430368	0.430368	0.430368	0.430368	0.430368	0.430368	0.430368
bn1ngs_916_G	0.01	0.01	0.01	0.01	0.01	0.01	0.01	0.01	0.01	0.01	0.01	0.01		0.430368	0.430368	0.430368	0.430368	0.430368	0.430368	0.430368	0.430368	0.430368	0.430368	0.430368	0.430368
bn1ngs_918_G	0.01	0.01	0.01	0.02	0.01	0.01	0.01	0.01	0.01	0.01	0.01	0.01		0.430368	0.430368	0.430368	0.36284	0.430368	0.430368	0.430368	0.430368	0.430368	0.430368	0.430368	0.430368
bn1ngs_923_G	0.01	0.01	0.01	0.01	0.01	0.01	0.02	0.01	0.01	0.01	0.01	0.01		0.430368	0.430368	0.430368	0.430368	0.430368	0.430368	0.36284	0.430368	0.430368	0.430368	0.430368	0.430368
bn1ngs_930_G	0	0.01	0.01	0	0.01	0	0.01	0.01	0	0.01	0	0		0.5	0.430368	0.430368	0.5	0.430368	0.5	0.430368	0.430368	0.5	0.430368	0.5	0.5
bn1ngs_933_G	0	0	0	0	0.01	0	0	0	0	0	0	0		0.5	0.5	0.5	0.5	0.430368	0.5	0.5	0.5	0.5	0.5	0.5	0.5
bn1ngs_936_G	0.01	0.01	0	0.01	0.01	0	0.01	0.01	0.01	0	0.01	0.01		0.430368	0.430368	0.5	0.430368	0.430368	0.5	0.430368	0.430368	0.430368	0.5	0.430368	0.430368
bn1ngs_938_G	0.01	0.01	0.01	0.01	0.02	0.01	0.03	0.01	0.01	0.01	0.01	0.01		0.430368	0.430368	0.430368	0.430368	0.36284	0.430368	0.299334	0.430368	0.430368	0.430368	0.430368	0.430368
bn1ngs_959_G	0.01	0.01	0.01	0.01	0.01	0	0.02	0.01	0.01	0.01	0.01	0.01		0.430368	0.430368	0.430368	0.430368	0.430368	0.5	0.36284	0.430368	0.430368	0.430368	0.430368	0.430368
bn1ngs_962_G	0.05	0.07	0.04	0.04	0.02	0.06	0.03	0.07	0.03	0.07	0.03	0.06		0.190191	0.10971	0.241416	0.241416	0.36284	0.146255	0.299334	0.10971	0.299334	0.10971	0.299334	0.146255
bn1ngs_971_G	0.01	0.01	0.01	0.02	0.01	0.01	0.01	0.01	0.01	0.01	0.01	0.01		0.430368	0.430368	0.430368	0.36284	0.430368	0.430368	0.430368	0.430368	0.430368	0.430368	0.430368	0.430368
bn1ngs_972_G	0.01	0.01	0.01	0.01	0.01	0	0.01	0.01	0.01	0.01	0.01	0.01		0.430368	0.430368	0.430368	0.430368	0.430368	0.5	0.430368	0.430368	0.430368	0.430368	0.430368	0.430368
bn1ngs_975_G	0.01	0.01	0.01	0.01	0.01	0.01	0.01	0.01	0.01	0.01	0.01	0.01		0.430368	0.430368	0.430368	0.430368	0.430368	0.430368	0.430368	0.430368	0.430368	0.430368	0.430368	0.430368
bn1ngs_976_G	0.02	0.01	0.01	0.02	0.01	0.01	0.02	0.01	0.02	0.01	0.01	0.01		0.36284	0.430368	0.430368	0.36284	0.430368	0.430368	0.36284	0.430368	0.36284	0.430368	0.430368	0.430368
bn1ngs_978_G	0.01	0.01	0.01	0.01	0.01	0.01	0.01	0.01	0.01	0.01	0.01	0.01		0.430368	0.430368	0.430368	0.430368	0.430368	0.430368	0.430368	0.430368	0.430368	0.430368	0.430368	0.430368
bn1ngs_982_G	0.01	0.01	0.01	0.01	0.01	0.01	0.01	0.01	0.01	0.01	0.01	0.02		0.430368	0.430368	0.430368	0.430368	0.430368	0.430368	0.430368	0.430368	0.430368	0.430368	0.430368	0.36284
bn1ngs_983_G	0.01	0.01	0.01	0.01	0.01	0.01	0.02	0.01	0.01	0.01	0.01	0.01		0.430368	0.430368	0.430368	0.430368	0.430368	0.430368	0.36284	0.430368	0.430368	0.430368	0.430368	0.430368
bn1ngs_984_G	0.02	0.02	0.01	0.02	0.02	0.02	0.02	0.02	0.02	0.02	0.02	0.02		0.36284	0.36284	0.430368	0.36284	0.36284	0.36284	0.36284	0.36284	0.36284	0.36284	0.36284	0.36284
bn1ngs_987_G	0.01	0.01	0.02	0.02	0.01	0.01	0.02	0.01	0.01	0.01	0.01	0.01		0.430368	0.430368	0.36284	0.36284	0.430368	0.430368	0.36284	0.430368	0.430368	0.430368	0.430368	0.430368
bn1ngs_989_G	0.01	0.01	0.01	0.01	0.01	0.01	0.01	0.01	0.01	0.01	0.01	0.01		0.430368	0.430368	0.430368	0.430368	0.430368	0.430368	0.430368	0.430368	0.430368	0.430368	0.430368	0.430368
bn1ngs_993_G	0.01	0.01	0.01	0.01	0.01	0.01	0.02	0.01	0.02	0.01	0.01	0.01		0.430368	0.430368	0.430368	0.430368	0.430368	0.430368	0.36284	0.430368	0.36284	0.430368	0.430368	0.430368
bn1ngs_994_G	0.02	0.01	0.01	0.01	0.01	0.01	0.23	0.01	0.02	0.01	0.01	0.01		0.36284	0.430368	0.430368	0.430368	0.430368	0.430368	2.7291e-05	0.430368	0.36284	0.430368	0.430368	0.430368
bn1ngs_996_G	0.01	0.01	0.01	0.01	0.01	0.01	0.02	0.01	0.01	0.01	0.01	0.01		0.430368	0.430368	0.430368	0.430368	0.430368	0.430368	0.36284	0.430368	0.430368	0.430368	0.430368	0.430368
bn1ngs_1000_G	0.01	0.01	0.01	0.01	0.01	0.01	0.01	0.01	0.01	0.01	0.01	0.01		0.430368	0.430368	0.430368	0.430368	0.430368	0.430368	0.430368	0.430368	0.430368	0.430368	0.430368	0.430368
bn1ngs_1012_G	0.01	0.01	0.01	0.01	0.01	0.01	0.02	0.02	0.01	0.01	0.01	0.01		0.430368	0.430368	0.430368	0.430368	0.430368	0.430368	0.36284	0.36284	0.430368	0.430368	0.430368	0.430368
bn1ngs_1013_G	0.01	0.01	0.01	0.01	0.01	0.01	0.01	0.01	0.01	0.01	0.01	0.01		0.430368	0.430368	0.430368	0.430368	0.430368	0.430368	0.430368	0.430368	0.430368	0.430368	0.430368	0.430368
bn1ngs_1014_G	0.01	0.01	0.01	0.01	0.01	0.01	0.01	0.01	0.01	0.01	0.01	0.01		0.430368	0.430368	0.430368	0.430368	0.430368	0.430368	0.430368	0.430368	0.430368	0.430368	0.430368	0.430368
bn1ngs_1017_G	0.29	0.01	0.01	0.01	0.01	0.01	0.15	0.01	0.01	0.14	0.01	0.01		1.81198e-07	0.430368	0.430368	0.430368	0.430368	0.430368	0.00424946	0.430368	0.430368	0.00702191	0.430368	0.430368		HIT
bn1ngs_1021_G	0.01	0.01	0.01	0.01	0.01	0.01	0.01	0.01	0.01	0.01	0.01	0.01		0.430368	0.430368	0.430368	0.430368	0.430368	0.430368	0.430368	0.430368	0.430368	0.430368	0.430368	0.430368
bn1ngs_1022_G	0.01	0.01	0.01	0.01	0.01	0	0.01	0	0.01	0.01	0.01	0.01		0.430368	0.430368	0.430368	0.430368	0.430368	0.5	0.430368	0.5	0.430368	0.430368	0.430368	0.430368
bn1ngs_1027_G	0	0	0	0	0	0.01	0	0	0	0	0	0		0.5	0.5	0.5	0.5	0.5	0.430368	0.5	0.5	0.5	0.5	0.5	0.5
bn1ngs_1029_G	0.01	0.01	0	0	0	0	0.01	0	0	0	0	0		0.430368	0.430368	0.5	0.5	0.5	0.5	0.430368	0.5	0.5	0.5	0.5	0.5
bn1ngs_1033_G	0.01	0.01	0.01	0.01	0.01	0.01	0.01	0.01	0.01	0.01	0.01	0.01		0.430368	0.430368	0.430368	0.430368	0.430368	0.430368	0.430368	0.430368	0.430368	0.430368	0.430368	0.430368
bn1ngs_1034_G	0.01	0	0.01	0	0	0	0.01	0.01	0.01	0	0	0		0.430368	0.5	0.430368	0.5	0.5	0.5	0.430368	0.430368	0.430368	0.5	0.5	0.5
bn1ngs_1038_G	0.01	0.01	0.01	0.01	0.01	0.01	0.01	0.01	0.01	0.01	0.01	0.01		0.430368	0.430368	0.430368	0.430368	0.430368	0.430368	0.430368	0.430368	0.430368	0.430368	0.430368	0.430368
bn1ngs_1041_G	0.01	0.01	0.01	0.01	0.01	0.01	0.02	0.01	0.01	0.01	0.01	0.01		0.430368	0.430368	0.430368	0.430368	0.430368	0.430368	0.36284	0.430368	0.430368	0.430368	0.430368	0.430368
bn1ngs_1044_G	0.15	0.03	0	0	0.52	0	0.01	0.03	0	0	0.38	0.01		0.00424946	0.299334	0.5	0.5	0	0.5	0.430368	0.299334	0.5	0.5	1.3084e-11	0.430368		HIT
bn1ngs_1046_G	0	0.01	0	0	0	0	0	0	0	0	0	0		0.5	0.430368	0.5	0.5	0.5	0.5	0.5	0.5	0.5	0.5	0.5	0.5
bn1ngs_1051_G	0.01	0.01	0.01	0.02	0.02	0.01	0.03	0.02	0.01	0.01	0.01	0.02		0.430368	0.430368	0.430368	0.36284	0.36284	0.430368	0.299334	0.36284	0.430368	0.430368	0.430368	0.36284
bn1ngs_1056_G	0.01	0.01	0.01	0.01	0.01	0.01	0.04	0.02	0.01	0.01	0.01	0.01		0.430368	0.430368	0.430368	0.430368	0.430368	0.430368	0.241416	0.36284	0.430368	0.430368	0.430368	0.430368
bn1ngs_1057_G	0.01	0.01	0.01	0.01	0.01	0.01	0.01	0.01	0.01	0.01	0.01	0.01		0.430368	0.430368	0.430368	0.430368	0.430368	0.430368	0.430368	0.430368	0.430368	0.430368	0.430368	0.430368
bn1ngs_1059_G	0.01	0.01	0.01	0.01	0.01	0.01	0.01	0.01	0.01	0	0.01	0.01		0.430368	0.430368	0.430368	0.430368	0.430368	0.430368	0.430368	0.430368	0.430368	0.5	0.430368	0.430368
bn1ngs_1067_G	0.01	0.01	0.01	0.01	0.01	0.02	0.02	0.01	0.01	0.01	0.01	0.01		0.430368	0.430368	0.430368	0.430368	0.430368	0.36284	0.36284	0.430368	0.430368	0.430368	0.430368	0.430368
bn1ngs_1073_G	0.01	0	0.01	0.01	0	0.01	0.01	0.01	0.01	0	0.01	0.01		0.430368	0.5	0.430368	0.430368	0.5	0.430368	0.430368	0.430368	0.430368	0.5	0.430368	0.430368
bn1ngs_1085_G	0.01	0.01	0.01	0.01	0.01	0.01	0.02	0.01	0.01	0.01	0.01	0.01		0.430368	0.430368	0.430368	0.430368	0.430368	0.430368	0.36284	0.430368	0.430368	0.430368	0.430368	0.430368
bn1ngs_1089_G	0.01	0.01	0.01	1.74	0.01	0.01	1.04	0.01	0.01	0.01	0.01	2.56		0.430368	0.430368	0.430368	0	0.430368	0.430368	0	0.430368	0.430368	0.430368	0.430368	0		HIT
bn1ngs_1090_G	0.01	0.01	0.01	0.01	0.01	0.01	0.01	0.01	0.01	0.01	0.01	0.01		0.430368	0.430368	0.430368	0.430368	0.430368	0.430368	0.430368	0.430368	0.430368	0.430368	0.430368	0.430368
bn1ngs_1093_G	0.01	0.01	0.01	0.02	0.01	0.01	0.02	0.01	0.01	0.01	0.02	0.01		0.430368	0.430368	0.430368	0.36284	0.430368	0.430368	0.36284	0.430368	0.430368	0.430368	0.36284	0.430368
bn1ngs_1095_G	0.01	0.01	0.01	0.01	0.01	0.01	0.01	0.01	0.01	0.01	0.01	0.01		0.430368	0.430368	0.430368	0.430368	0.430368	0.430368	0.430368	0.430368	0.430368	0.430368	0.430368	0.430368
bn1ngs_1098_G	0.01	0.01	0.02	0.01	0.01	0.02	0.04	0.01	0.01	0.01	0.01	0.01		0.430368	0.430368	0.36284	0.430368	0.430368	0.36284	0.241416	0.430368	0.430368	0.430368	0.430368	0.430368
bn1ngs_1103_G	0.01	0.01	0.02	0.01	0.01	0.01	0.05	0.01	0.01	0.01	0.01	0.01		0.430368	0.430368	0.36284	0.430368	0.430368	0.430368	0.190191	0.430368	0.430368	0.430368	0.430368	0.430368
bn1ngs_1105_G	0.01	0.01	0.01	0.01	0.01	0.01	0.01	0.01	0.01	0.01	0.01	0.01		0.430368	0.430368	0.430368	0.430368	0.430368	0.430368	0.430368	0.430368	0.430368	0.430368	0.430368	0.430368
bn1ngs_1106_G	0.01	0.02	0.01	0.01	0.01	0.01	0.04	0.01	0.01	0.01	0.01	0.01		0.430368	0.36284	0.430368	0.430368	0.430368	0.430368	0.241416	0.430368	0.430368	0.430368	0.430368	0.430368
bn1ngs_1109_G	0.01	0.01	0.01	0.01	0	0.01	0.01	0	0.01	0	0.01	0.01		0.430368	0.430368	0.430368	0.430368	0.5	0.430368	0.430368	0.5	0.430368	0.5	0.430368	0.430368
bn1ngs_1113_G	0.01	0.01	0.02	0.01	0.01	0.02	0.02	0.01	0.01	0.01	0.01	0.01		0.430368	0.430368	0.36284	0.430368	0.430368	0.36284	0.36284	0.430368	0.430368	0.430368	0.430368	0.430368
bn1ngs_1115_G	1.22	1.24	1.43	1.16	1.37	1.68	1.33	1.46	1.14	0.98	1	1.15		0	0	0	0	0	0	0	0	0	0	0	0
bn1ngs_1118_G	0.03	0.01	0.01	0.01	0.02	0.01	0.02	0.02	0.01	0.01	0.01	0		0.299334	0.430368	0.430368	0.430368	0.36284	0.430368	0.36284	0.36284	0.430368	0.430368	0.430368	0.5
bn1ngs_1127_G	0.01	0.01	0.01	0.01	0.01	0.01	0.01	0.01	0.01	0.01	0	0		0.430368	0.430368	0.430368	0.430368	0.430368	0.430368	0.430368	0.430368	0.430368	0.430368	0.5	0.5
bn1ngs_1133_G	0.01	0.01	0.01	0.01	0.01	0.01	0.02	0.01	0.01	0.01	0.02	0.01		0.430368	0.430368	0.430368	0.430368	0.430368	0.430368	0.36284	0.430368	0.430368	0.430368	0.36284	0.430368
bn1ngs_1137_G	0.01	0.02	0.01	0.01	0.01	0.01	0.03	0.01	0.01	0.01	0.01	0.01		0.430368	0.36284	0.430368	0.430368	0.430368	0.430368	0.299334	0.430368	0.430368	0.430368	0.430368	0.430368
bn1ngs_1138_G	0.01	0.01	0.01	0.01	0.01	0.01	0.01	0.01	0.01	0.01	0.01	0		0.430368	0.430368	0.430368	0.430368	0.430368	0.430368	0.430368	0.430368	0.430368	0.430368	0.430368	0.5
bn1ngs_1143_G	0.03	0.02	0.02	0.02	0.02	0.02	0.03	0.02	0.02	0.01	0.02	0.02		0.299334	0.36284	0.36284	0.36284	0.36284	0.36284	0.299334	0.36284	0.36284	0.430368	0.36284	0.36284
bn1ngs_1144_G	0.01	0.01	0.01	0.01	0.01	0.01	0.01	0.01	0.01	0.01	0.01	0.01		0.430368	0.430368	0.430368	0.430368	0.430368	0.430368	0.430368	0.430368	0.430368	0.430368	0.430368	0.430368
bn1ngs_1148_G	0.01	0.01	0.01	0.01	0.01	0.01	0.02	0.01	0.01	0.01	0.01	0.01		0.430368	0.430368	0.430368	0.430368	0.430368	0.430368	0.36284	0.430368	0.430368	0.430368	0.430368	0.430368
bn1ngs_1149_G	0.01	0.01	0.01	0.01	0.01	0.01	0.02	0.01	0.01	0.01	0.01	0.01		0.430368	0.430368	0.430368	0.430368	0.430368	0.430368	0.36284	0.430368	0.430368	0.430368	0.430368	0.430368
bn1ngs_1151_G	0.02	0.01	0.01	0.01	0.01	0.02	0.06	0.01	0.02	0.01	0.01	0.01		0.36284	0.430368	0.430368	0.430368	0.430368	0.36284	0.146255	0.430368	0.36284	0.430368	0.430368	0.430368
bn1ngs_1153_G	0.01	0.01	0.01	0.01	0.01	0.01	0.01	0.01	0.01	0.01	0	0		0.430368	0.430368	0.430368	0.430368	0.430368	0.430368	0.430368	0.430368	0.430368	0.430368	0.5	0.5
bn1ngs_1155_G	0.01	0.01	0.01	0.01	0.01	0.01	0.01	0	0	0.01	0.01	0.01		0.430368	0.430368	0.430368	0.430368	0.430368	0.430368	0.430368	0.5	0.5	0.430368	0.430368	0.430368
bn1ngs_1160_G	0.02	0.01	0.01	0.01	0.01	0	0.02	0.01	0.01	0.01	0	0.01		0.36284	0.430368	0.430368	0.430368	0.430368	0.5	0.36284	0.430368	0.430368	0.430368	0.5	0.430368
bn1ngs_1166_G	0.01	0.01	0.01	0.01	0.01	0.01	0.01	0.02	0.01	0.01	0.01	0.01		0.430368	0.430368	0.430368	0.430368	0.430368	0.430368	0.430368	0.36284	0.430368	0.430368	0.430368	0.430368
bn1ngs_1187_G	0.01	0.01	0.01	0.01	0.01	0.01	0.01	0.01	0.01	0.01	0	0.01		0.430368	0.430368	0.430368	0.430368	0.430368	0.430368	0.430368	0.430368	0.430368	0.430368	0.5	0.430368
bn1ngs_1198_G	0.01	0.01	0.02	0.01	0.01	0.01	0.04	0.01	0.01	0.01	0.01	0.01		0.430368	0.430368	0.36284	0.430368	0.430368	0.430368	0.241416	0.430368	0.430368	0.430368	0.430368	0.430368
bn1ngs_1203_G	0.01	0.02	0.01	0.01	0.01	0.01	0.03	0.01	0.01	0.01	0.01	0.01		0.430368	0.36284	0.430368	0.430368	0.430368	0.430368	0.299334	0.430368	0.430368	0.430368	0.430368	0.430368
bn1ngs_1206_G	0.01	0.01	0.01	0.01	0.01	0.01	0.02	0.01	0.01	0.01	0.01	0.01		0.430368	0.430368	0.430368	0.430368	0.430368	0.430368	0.36284	0.430368	0.430368	0.430368	0.430368	0.430368
bn1ngs_1216_G	0.01	0.01	0.01	0.01	0.01	0.01	0.01	0.01	0.01	0.01	0.01	0.01		0.430368	0.430368	0.430368	0.430368	0.430368	0.430368	0.430368	0.430368	0.430368	0.430368	0.430368	0.430368
bn1ngs_1217_G	0.01	0.01	0.01	0.01	0.01	0.01	0.02	0	0.01	0.01	0.01	0.01		0.430368	0.430368	0.430368	0.430368	0.430368	0.430368	0.36284	0.5	0.430368	0.430368	0.430368	0.430368
bn1ngs_1224_G	0.02	0.02	0.03	0.02	0.02	0.01	0.07	0.02	0.02	0.02	0.02	0.01		0.36284	0.36284	0.299334	0.36284	0.36284	0.430368	0.10971	0.36284	0.36284	0.36284	0.36284	0.430368
bn1ngs_1229_G	0.01	0.01	0.01	0.01	0	0	0.01	0.01	0.01	0.01	0.01	0.01		0.430368	0.430368	0.430368	0.430368	0.5	0.5	0.430368	0.430368	0.430368	0.430368	0.430368	0.430368
bn1ngs_1231_G	0.01	0.01	0.01	0.01	0.01	0	0.01	0.01	0.01	0.01	0.01	0.01		0.430368	0.430368	0.430368	0.430368	0.430368	0.5	0.430368	0.430368	0.430368	0.430368	0.430368	0.430368
bn1ngs_1247_G	0.01	0.01	0.02	0.01	0.01	0.01	0.01	0.01	0.01	0.01	0.01	0.01		0.430368	0.430368	0.36284	0.430368	0.430368	0.430368	0.430368	0.430368	0.430368	0.430368	0.430368	0.430368
bn1ngs_1248_G	0.01	0.01	0.01	0.01	0.01	0.01	0.01	0.01	0.01	0.01	0.01	0.01		0.430368	0.430368	0.430368	0.430368	0.430368	0.430368	0.430368	0.430368	0.430368	0.430368	0.430368	0.430368
bn1ngs_1271_G	0.01	0	0	0	0.01	0.01	0	0	0	0.01	0.01	0		0.430368	0.5	0.5	0.5	0.430368	0.430368	0.5	0.5	0.5	0.430368	0.430368	0.5
bn1ngs_1275_G	0	0	0.01	0.01	0.01	0.01	0.01	0.01	0.01	0.01	0	0.01		0.5	0.5	0.430368	0.430368	0.430368	0.430368	0.430368	0.430368	0.430368	0.430368	0.5	0.430368
bn1ngs_1277_G	0.02	0.01	0.01	0.01	0	0.01	0.01	0.01	0.01	0.01	0.01	0.01		0.36284	0.430368	0.430368	0.430368	0.5	0.430368	0.430368	0.430368	0.430368	0.430368	0.430368	0.430368
bn1ngs_1286_G	0.02	0.01	0.01	0.01	0.01	0.01	0.02	0.01	0.01	0.01	0.01	0.01		0.36284	0.430368	0.430368	0.430368	0.430368	0.430368	0.36284	0.430368	0.430368	0.430368	0.430368	0.430368
bn1ngs_1295_G	0.01	0.01	0.01	0.01	0.01	0.01	0.02	0.02	0.01	0.01	0.01	0.01		0.430368	0.430368	0.430368	0.430368	0.430368	0.430368	0.36284	0.36284	0.430368	0.430368	0.430368	0.430368
bn1ngs_1296_G	0.02	0.02	0.02	0.01	0.02	0.01	0.01	0.01	0.02	0.01	0.01	0.02		0.36284	0.36284	0.36284	0.430368	0.36284	0.430368	0.430368	0.430368	0.36284	0.430368	0.430368	0.36284
bn1ngs_1304_G	0.05	0.04	0.05	0.05	0.05	0.04	0.05	0.05	0.06	0.06	0.04	0.05		0.190191	0.241416	0.190191	0.190191	0.190191	0.241416	0.190191	0.190191	0.146255	0.146255	0.241416	0.190191
bn1ngs_1308_G	0.02	0.02	0.02	0.02	0.02	0.02	0.02	0.03	0.02	0.02	0.02	0.02		0.36284	0.36284	0.36284	0.36284	0.36284	0.36284	0.36284	0.299334	0.36284	0.36284	0.36284	0.36284
bn1ngs_1313_G	0.01	0.01	0.01	0.01	0.01	0.01	0.01	0.01	0.01	0.01	0.01	0.01		0.430368	0.430368	0.430368	0.430368	0.430368	0.430368	0.430368	0.430368	0.430368	0.430368	0.430368	0.430368
bn1ngs_1319_G	0.01	0	0	0.01	0.01	0	0	0.01	0	0	0	0		0.430368	0.5	0.5	0.430368	0.430368	0.5	0.5	0.430368	0.5	0.5	0.5	0.5
bn1ngs_1321_G	0	0.01	0	0.01	0.01	0.01	0	0.01	0	0	0	0		0.5	0.430368	0.5	0.430368	0.430368	0.430368	0.5	0.430368	0.5	0.5	0.5	0.5
bn1ngs_1325_G	0.01	0.02	0.01	0.02	0.02	0.01	0.02	0.02	0.01	0.01	0.01	0.01		0.430368	0.36284	0.430368	0.36284	0.36284	0.430368	0.36284	0.36284	0.430368	0.430368	0.430368	0.430368
bn1ngs_1326_G	0	0.01	0	0.01	0.01	0	0.01	0.01	0	0.01	0.01	0.02		0.5	0.430368	0.5	0.430368	0.430368	0.5	0.430368	0.430368	0.5	0.430368	0.430368	0.36284
bn1ngs_1328_G	0.01	0.01	0	0.01	0	0	0.01	0	0	0.01	0	0		0.430368	0.430368	0.5	0.430368	0.5	0.5	0.430368	0.5	0.5	0.430368	0.5	0.5
bn1ngs_1336_G	0.01	0	0	0	0.01	0.01	0	0	0	0.01	0.01	0.01		0.430368	0.5	0.5	0.5	0.430368	0.430368	0.5	0.5	0.5	0.430368	0.430368	0.430368
bn1ngs_1340_G	0.01	0.01	0.01	0.01	0.01	0.01	0.01	0.01	0.01	0.01	0.01	0.01		0.430368	0.430368	0.430368	0.430368	0.430368	0.430368	0.430368	0.430368	0.430368	0.430368	0.430368	0.430368
bn1ngs_1350_G	0.01	0.01	0.01	0.01	0	0.01	0.01	0.01	0.01	0.01	0.01	0.01		0.430368	0.430368	0.430368	0.430368	0.5	0.430368	0.430368	0.430368	0.430368	0.430368	0.430368	0.430368
bn1ngs_1352_G	0.01	0.01	0.01	0.01	0.01	0.01	0.01	0.01	0.01	0.01	0.01	0.01		0.430368	0.430368	0.430368	0.430368	0.430368	0.430368	0.430368	0.430368	0.430368	0.430368	0.430368	0.430368
bn1ngs_1353_G	0.01	0.01	0.01	0.01	0.01	0.01	0.01	0.01	0.01	0.01	0.01	0.01		0.430368	0.430368	0.430368	0.430368	0.430368	0.430368	0.430368	0.430368	0.430368	0.430368	0.430368	0.430368
bn1ngs_1354_G	0.02	0.03	0.02	0.03	0.02	0.02	0.02	0.02	0.03	0.02	0.03	0.02		0.36284	0.299334	0.36284	0.299334	0.36284	0.36284	0.36284	0.36284	0.299334	0.36284	0.299334	0.36284
bn1ngs_1361_G	0.01	0	0.01	0.01	0.01	0	0.01	0	0.01	0.01	0	0.01		0.430368	0.5	0.430368	0.430368	0.430368	0.5	0.430368	0.5	0.430368	0.430368	0.5	0.430368
bn1ngs_1364_G	0.01	0.01	0.01	0.02	0.01	0.01	0.01	0.01	0.01	0.01	0.01	0.01		0.430368	0.430368	0.430368	0.36284	0.430368	0.430368	0.430368	0.430368	0.430368	0.430368	0.430368	0.430368
bn1ngs_1367_G	0.01	0.01	0.01	0.01	0.01	0.01	0.01	0.01	0.01	0.01	0.01	0.01		0.430368	0.430368	0.430368	0.430368	0.430368	0.430368	0.430368	0.430368	0.430368	0.430368	0.430368	0.430368
bn1ngs_1370_G	0.03	0.03	0.03	0.04	0.03	0.02	0.04	0.02	0.03	0.03	0.03	0.03		0.299334	0.299334	0.299334	0.241416	0.299334	0.36284	0.241416	0.36284	0.299334	0.299334	0.299334	0.299334
bn1ngs_1372_G	0.05	0.03	0.02	0.04	0.03	0.03	0.04	0.03	0.04	0.04	0.03	0.03		0.190191	0.299334	0.36284	0.241416	0.299334	0.299334	0.241416	0.299334	0.241416	0.241416	0.299334	0.299334
bn1ngs_1375_G	0.01	0.02	0.01	0.01	0.01	0.01	0.02	0.01	0.01	0	0	0.01		0.430368	0.36284	0.430368	0.430368	0.430368	0.430368	0.36284	0.430368	0.430368	0.5	0.5	0.430368
bn1ngs_1377_G	0.01	0.02	0.02	0.01	0.01	0.01	0.03	0.02	0.02	0.01	0.02	0.02		0.430368	0.36284	0.36284	0.430368	0.430368	0.430368	0.299334	0.36284	0.36284	0.430368	0.36284	0.36284
bn1ngs_1382_G	0.01	0.01	0.02	0.01	0.02	0	0.09	0.01	0.01	0.01	0.01	0.01		0.430368	0.430368	0.36284	0.430368	0.36284	0.5	0.0571741	0.430368	0.430368	0.430368	0.430368	0.430368
bn1ngs_1384_G	0.24	0.25	0.27	0.22	0.34	0.3	0.31	0.27	0.27	0.24	0.24	0.26		1.27388e-05	5.77364e-06	1.08537e-06	5.6775e-05	1.22383e-09	7.08009e-08	2.6851e-08	1.08537e-06	1.08537e-06	1.27388e-05	1.27388e-05	2.54064e-06
bn1ngs_1387_G	0.31	0.37	0.36	0.34	0.44	0.46	0.47	0.41	0.36	0.31	0.32	0.37		2.6851e-08	4.25697e-11	1.34393e-10	1.22383e-09	5.88418e-15	0	0	3.16969e-13	1.34393e-10	2.6851e-08	9.88311e-09	4.25697e-11
bn1ngs_1388_G	0.02	0.01	0.01	0.01	0.02	0.01	0.02	0.01	0.01	0.02	0.01	0.02		0.36284	0.430368	0.430368	0.430368	0.36284	0.430368	0.36284	0.430368	0.430368	0.36284	0.430368	0.36284
bn1ngs_1399_G	0	0.8	0	0.01	0	0.01	0.01	0.71	0.01	0	1.85	0.01		0.5	0	0.5	0.430368	0.5	0.430368	0.430368	0	0.430368	0.5	0	0.430368		HIT
bn1ngs_1403_G	0.01	0.01	0.01	0.01	0	0	0.01	0.02	0.01	0.01	0.01	0		0.430368	0.430368	0.430368	0.430368	0.5	0.5	0.430368	0.36284	0.430368	0.430368	0.430368	0.5
bn1ngs_1406_G	0.01	0.02	0.02	0.02	0.01	0.01	0.03	0.02	0.02	0.02	0.02	0.01		0.430368	0.36284	0.36284	0.36284	0.430368	0.430368	0.299334	0.36284	0.36284	0.36284	0.36284	0.430368
bn1ngs_1408_G	0.01	0	0.01	0.01	0	0.01	0	0.01	0.01	0.01	0.01	0.01		0.430368	0.5	0.430368	0.430368	0.5	0.430368	0.5	0.430368	0.430368	0.430368	0.430368	0.430368
bn1ngs_1411_G	0.01	0.01	0.01	0	0.02	0.01	0.03	0.01	0	0.01	0	0.01		0.430368	0.430368	0.430368	0.5	0.36284	0.430368	0.299334	0.430368	0.5	0.430368	0.5	0.430368
bn1ngs_1418_G	0.01	0.01	0.01	0.01	0.01	0.01	0.01	0.01	0.01	0.01	0.01	0.01		0.430368	0.430368	0.430368	0.430368	0.430368	0.430368	0.430368	0.430368	0.430368	0.430368	0.430368	0.430368
bn1ngs_1420_G	0.01	0.01	0	0.01	0.01	0	0.01	0	0.01	0	0	0.01		0.430368	0.430368	0.5	0.430368	0.430368	0.5	0.430368	0.5	0.430368	0.5	0.5	0.430368
bn1ngs_1424_G	0.02	0.01	0.01	0.01	0.01	0.01	0.03	0.02	0.01	0.01	0.01	0.01		0.36284	0.430368	0.430368	0.430368	0.430368	0.430368	0.299334	0.36284	0.430368	0.430368	0.430368	0.430368
bn1ngs_1430_G	0	0.02	0.01	0.02	0.01	0.01	0.02	0	0.01	0.01	0.01	0.01		0.5	0.36284	0.430368	0.36284	0.430368	0.430368	0.36284	0.5	0.430368	0.430368	0.430368	0.430368
bn1ngs_1433_G	0.01	0.03	0.03	0.02	0.01	0.02	0.08	0.02	0.02	0.02	0.02	0.02		0.430368	0.299334	0.299334	0.36284	0.430368	0.36284	0.0802326	0.36284	0.36284	0.36284	0.36284	0.36284
bn1ngs_1434_G	0.02	0	0.01	0.01	0.01	0	0.02	0.02	0.01	0.01	0.01	0.02		0.36284	0.5	0.430368	0.430368	0.430368	0.5	0.36284	0.36284	0.430368	0.430368	0.430368	0.36284
bn1ngs_1439_G	0.01	0	0.01	0.01	0.01	0.01	0.04	0.02	0.02	0.01	0.01	0.01		0.430368	0.5	0.430368	0.430368	0.430368	0.430368	0.241416	0.36284	0.36284	0.430368	0.430368	0.430368
bn1ngs_1441_G	0.01	0.01	0.01	0.01	0	0	0.01	0.01	0.01	0.01	0	0.01		0.430368	0.430368	0.430368	0.430368	0.5	0.5	0.430368	0.430368	0.430368	0.430368	0.5	0.430368
bn1ngs_1442_G	0.01	0.01	0.01	0.01	0.01	0.01	0.01	0.01	0.01	0.01	0.01	0.01		0.430368	0.430368	0.430368	0.430368	0.430368	0.430368	0.430368	0.430368	0.430368	0.430368	0.430368	0.430368
bn1ngs_1444_G	0.01	0.02	0.01	0.01	0.01	0.01	0.03	0.01	0.02	0.01	0.01	0.01		0.430368	0.36284	0.430368	0.430368	0.430368	0.430368	0.299334	0.430368	0.36284	0.430368	0.430368	0.430368
bn1ngs_1445_G	0	0.01	0	0.01	0.01	0	0.01	0.01	0.01	0.01	0	0.01		0.5	0.430368	0.5	0.430368	0.430368	0.5	0.430368	0.430368	0.430368	0.430368	0.5	0.430368
bn1ngs_1451_G	0	0.02	0.01	0	0.01	0.01	0.01	0.01	0.01	0.01	0.01	0		0.5	0.36284	0.430368	0.5	0.430368	0.430368	0.430368	0.430368	0.430368	0.430368	0.430368	0.5
bn1ngs_1453_G	0.02	0.01	0.01	0.03	0.01	0.01	0.02	0.02	0.01	0.01	0.01	0.01		0.36284	0.430368	0.430368	0.299334	0.430368	0.430368	0.36284	0.36284	0.430368	0.430368	0.430368	0.430368
bn1ngs_1454_G	0.01	0.31	0.01	0	0.01	0.11	0.02	0.01	0	0.01	0	0.41		0.430368	2.6851e-08	0.430368	0.5	0.430368	0.0268143	0.36284	0.430368	0.5	0.430368	0.5	3.16969e-13		HIT
bn1ngs_1459_G	0.01	0.01	0	0.01	0.01	0.01	0.02	0.01	0.01	0.01	0.01	0.01		0.430368	0.430368	0.5	0.430368	0.430368	0.430368	0.36284	0.430368	0.430368	0.430368	0.430368	0.430368
bn1ngs_1462_G	0.01	0.01	0.01	0.01	0.02	0.01	0.03	0.01	0.01	0	0.01	0.02		0.430368	0.430368	0.430368	0.430368	0.36284	0.430368	0.299334	0.430368	0.430368	0.5	0.430368	0.36284
bn1ngs_1464_G	0.01	0.01	0.01	0.01	0	0	0.01	0	0.01	0.01	0.02	0.01		0.430368	0.430368	0.430368	0.430368	0.5	0.5	0.430368	0.5	0.430368	0.430368	0.36284	0.430368
bn1ngs_1465_G	0	0	0.01	0.01	0.01	0.01	0.01	0.01	0	0	0.01	0.01		0.5	0.5	0.430368	0.430368	0.430368	0.430368	0.430368	0.430368	0.5	0.5	0.430368	0.430368
bn1ngs_1468_G	0.01	0	0.02	0.01	0.01	0.01	0.01	0.01	0	0.01	0	0.03		0.430368	0.5	0.36284	0.430368	0.430368	0.430368	0.430368	0.430368	0.5	0.430368	0.5	0.299334
bn1ngs_1477_G	0.03	0.02	1.17	0.03	0.02	0.01	0.1	0.97	0.09	0.02	0.79	0.05		0.299334	0.36284	0	0.299334	0.36284	0.430368	0.0396822	0	0.0571741	0.36284	0	0.190191		HIT
bn1ngs_1480_G	0.01	0.01	0.01	0.01	0.01	0.01	0.05	0.01	0.01	0.02	0.01	0.01		0.430368	0.430368	0.430368	0.430368	0.430368	0.430368	0.190191	0.430368	0.430368	0.36284	0.430368	0.430368
bn1ngs_1484_G	0.02	0.02	0.02	0.02	0.02	0.02	0.06	0.02	0.02	0.02	0.02	0.02		0.36284	0.36284	0.36284	0.36284	0.36284	0.36284	0.146255	0.36284	0.36284	0.36284	0.36284	0.36284
bn1ngs_1492_G	0.01	0.01	0.01	0.01	0.01	0	0.01	0	0.01	0	0	0.01		0.430368	0.430368	0.430368	0.430368	0.430368	0.5	0.430368	0.5	0.430368	0.5	0.5	0.430368
bn1ngs_1495_G	0.01	0.01	0.01	0.01	0.01	0.01	0.02	0.01	0.01	0.01	0.01	0.01		0.430368	0.430368	0.430368	0.430368	0.430368	0.430368	0.36284	0.430368	0.430368	0.430368	0.430368	0.430368
bn1ngs_1499_G	0.01	0.01	0.02	0.01	0.01	0	0.07	0.01	0.01	0.01	0.01	0.01		0.430368	0.430368	0.36284	0.430368	0.430368	0.5	0.10971	0.430368	0.430368	0.430368	0.430368	0.430368
bn1ngs_1502_G	0.01	0.01	0.01	0.02	0.01	0	0.02	0.01	0.01	0.01	0.01	0.01		0.430368	0.430368	0.430368	0.36284	0.430368	0.5	0.36284	0.430368	0.430368	0.430368	0.430368	0.430368
bn1ngs_1503_G	0.01	0.01	0.02	0.01	0.01	0.01	0.02	0.01	0.01	0.01	0.01	0.01		0.430368	0.430368	0.36284	0.430368	0.430368	0.430368	0.36284	0.430368	0.430368	0.430368	0.430368	0.430368
bn1ngs_1504_G	0.01	0.01	0.01	0.01	0.01	0	0.02	0.01	0.01	0.01	0	0.01		0.430368	0.430368	0.430368	0.430368	0.430368	0.5	0.36284	0.430368	0.430368	0.430368	0.5	0.430368
bn1ngs_1506_G	0.01	0.82	0.01	0.02	0.02	0.79	0.02	0.23	0.01	0.01	1.48	0.23		0.430368	0	0.430368	0.36284	0.36284	0	0.36284	2.7291e-05	0.430368	0.430368	0	2.7291e-05		HIT
bn1ngs_1508_G	0.02	0.02	0.01	0.01	0.01	0	0.01	0.01	0.01	0.01	0.01	0.01		0.36284	0.36284	0.430368	0.430368	0.430368	0.5	0.430368	0.430368	0.430368	0.430368	0.430368	0.430368
bn1ngs_1511_G	0.01	0.02	0.01	0.02	0.01	0.01	0.09	0.02	0.01	0.01	0.01	0.02		0.430368	0.36284	0.430368	0.36284	0.430368	0.430368	0.0571741	0.36284	0.430368	0.430368	0.430368	0.36284
bn1ngs_1516_G	0.01	0.01	0.01	0.01	0.01	0.01	0.01	0.01	0.01	0.01	0.01	0.01		0.430368	0.430368	0.430368	0.430368	0.430368	0.430368	0.430368	0.430368	0.430368	0.430368	0.430368	0.430368
bn1ngs_1523_G	0.01	0.01	0.02	0.02	0.01	0.01	0.02	0.01	0.01	0.01	0.01	0.01		0.430368	0.430368	0.36284	0.36284	0.430368	0.430368	0.36284	0.430368	0.430368	0.430368	0.430368	0.430368
bn1ngs_1538_G	0.02	0.01	0.02	0.02	0.02	0.01	0.02	0.01	0.01	0.01	0.02	0.02		0.36284	0.430368	0.36284	0.36284	0.36284	0.430368	0.36284	0.430368	0.430368	0.430368	0.36284	0.36284
bn1ngs_1540_G	0.02	0.01	0.01	0	0	0.01	0.01	0.01	0.01	0	0.01	0.01		0.36284	0.430368	0.430368	0.5	0.5	0.430368	0.430368	0.430368	0.430368	0.5	0.430368	0.430368
bn1ngs_1541_G	0.01	0.01	0.02	0.02	0.01	0.01	0.01	0.02	0.01	0.01	0.01	0.01		0.430368	0.430368	0.36284	0.36284	0.430368	0.430368	0.430368	0.36284	0.430368	0.430368	0.430368	0.430368
bn1ngs_1546_G	0.01	0.01	0	0	0	0.01	0.01	0.01	0	0.01	0.01	0.01		0.430368	0.430368	0.5	0.5	0.5	0.430368	0.430368	0.430368	0.5	0.430368	0.430368	0.430368
bn1ngs_1548_G	0	0.01	0.01	0.01	0.01	0.01	0	0	0	0.01	0.01	0		0.5	0.430368	0.430368	0.430368	0.430368	0.430368	0.5	0.5	0.5	0.430368	0.430368	0.5
bn1ngs_1549_G	0.01	0	0.01	0.01	0.01	0.01	0.01	0.01	0.01	0.01	0	0		0.430368	0.5	0.430368	0.430368	0.430368	0.430368	0.430368	0.430368	0.430368	0.430368	0.5	0.5
bn1ngs_1553_G	0.01	0.01	0.01	0.01	0.01	0.01	0.02	0.01	0.01	0.01	0.01	0.01		0.430368	0.430368	0.430368	0.430368	0.430368	0.430368	0.36284	0.430368	0.430368	0.430368	0.430368	0.430368
bn1ngs_1554_G	0	0	0	0.01	0.01	0	0.01	0.01	0.01	0.01	0.01	0.02		0.5	0.5	0.5	0.430368	0.430368	0.5	0.430368	0.430368	0.430368	0.430368	0.430368	0.36284
bn1ngs_1556_G	0.02	0.01	0.01	0.01	0.01	0	0.02	0.01	0	0.01	0.01	0.01		0.36284	0.430368	0.430368	0.430368	0.430368	0.5	0.36284	0.430368	0.5	0.430368	0.430368	0.430368
bn1ngs_1565_G	0.02	0.01	0.01	0.01	0.01	0.01	0.01	0.02	0.01	0.01	0.01	0.02		0.36284	0.430368	0.430368	0.430368	0.430368	0.430368	0.430368	0.36284	0.430368	0.430368	0.430368	0.36284
bn1ngs_1571_G	0.01	0.01	0	0	0.01	0	0.01	0.01	0	0	0	0		0.430368	0.430368	0.5	0.5	0.430368	0.5	0.430368	0.430368	0.5	0.5	0.5	0.5
bn1ngs_1577_G	0	0	0.01	0.01	0.01	0	0	0.01	0.01	0.01	0	0.01		0.5	0.5	0.430368	0.430368	0.430368	0.5	0.5	0.430368	0.430368	0.430368	0.5	0.430368
bn1ngs_1579_G	0.02	0.01	0.01	0.02	0.02	0.01	0.01	0.02	0.02	0.02	0.02	0.01		0.36284	0.430368	0.430368	0.36284	0.36284	0.430368	0.430368	0.36284	0.36284	0.36284	0.36284	0.430368
bn1ngs_1580_G	0.01	0.01	0.01	0	0.01	0.01	0.01	0.01	0.01	0.01	0.01	0.01		0.430368	0.430368	0.430368	0.5	0.430368	0.430368	0.430368	0.430368	0.430368	0.430368	0.430368	0.430368
bn1ngs_1589_G	0	0.01	0.01	0.01	0.01	0.01	0	0	0	0.01	0.01	0.01		0.5	0.430368	0.430368	0.430368	0.430368	0.430368	0.5	0.5	0.5	0.430368	0.430368	0.430368
bn1ngs_1591_G	0.01	0	0	0	0	0	0	0	0	0.01	0.01	0		0.430368	0.5	0.5	0.5	0.5	0.5	0.5	0.5	0.5	0.430368	0.430368	0.5
bn1ngs_1597_G	0.01	0.01	0.01	0.01	0.01	0	0.01	0.01	0.01	0.01	0.01	0.01		0.430368	0.430368	0.430368	0.430368	0.430368	0.5	0.430368	0.430368	0.430368	0.430368	0.430368	0.430368
bn1ngs_1598_G	0.01	0.01	0.01	0.01	0.01	0	0.01	0.01	0.01	0	0.01	0.01		0.430368	0.430368	0.430368	0.430368	0.430368	0.5	0.430368	0.430368	0.430368	0.5	0.430368	0.430368
bn1ngs_1601_G	0.08	0.1	0.1	0.1	0.09	0.04	0.09	0.07	0.09	0.09	0.1	0.09		0.0802326	0.0396822	0.0396822	0.0396822	0.0571741	0.241416	0.0571741	0.10971	0.0571741	0.0571741	0.0396822	0.0571741
bn1ngs_1602_G	0.01	0.01	0.01	0.01	0.01	0	0.01	0.01	0	0.01	0	0.01		0.430368	0.430368	0.430368	0.430368	0.430368	0.5	0.430368	0.430368	0.5	0.430368	0.5	0.430368
bn1ngs_1603_G	0	0	0	0	0	0	0	0	0	0	0	0		0.5	0.5	0.5	0.5	0.5	0.5	0.5	0.5	0.5	0.5	0.5	0.5
bn1ngs_1605_G	0	0	0.01	0	0	0	0	0.01	0	0	0	0		0.5	0.5	0.430368	0.5	0.5	0.5	0.5	0.430368	0.5	0.5	0.5	0.5
bn1ngs_1606_G	0	0.01	0.01	0.01	0	0	0.01	0.01	0	0.01	0	0.01		0.5	0.430368	0.430368	0.430368	0.5	0.5	0.430368	0.430368	0.5	0.430368	0.5	0.430368
bn1ngs_1608_G	0.01	0.01	0.02	0.01	0.01	0.01	0	0.01	0.01	0.01	0.01	0.01		0.430368	0.430368	0.36284	0.430368	0.430368	0.430368	0.5	0.430368	0.430368	0.430368	0.430368	0.430368
bn1ngs_1609_G	0.01	0	0.01	0	0.01	0.02	0	0	0	0.01	0.01	0.01		0.430368	0.5	0.430368	0.5	0.430368	0.36284	0.5	0.5	0.5	0.430368	0.430368	0.430368
bn1ngs_1612_G	0	0	0	0	0	0	0	0.01	0	0	0	0		0.5	0.5	0.5	0.5	0.5	0.5	0.5	0.430368	0.5	0.5	0.5	0.5
bn1ngs_1616_G	0.01	0.01	0.01	0.01	0	0.01	0.01	0.01	0.01	0.01	0.01	0.01		0.430368	0.430368	0.430368	0.430368	0.5	0.430368	0.430368	0.430368	0.430368	0.430368	0.430368	0.430368
bn1ngs_1618_G	0	0	0	0	0	0	0	0	0	0	0.01	0		0.5	0.5	0.5	0.5	0.5	0.5	0.5	0.5	0.5	0.5	0.430368	0.5
bn1ngs_1620_G	0.01	0	0	0	0	0	0.01	0	0	0	0	0		0.430368	0.5	0.5	0.5	0.5	0.5	0.430368	0.5	0.5	0.5	0.5	0.5
bn1ngs_1624_G	0.01	0.01	0	0.01	0	0.01	0	0.01	0.01	0.01	0	0		0.430368	0.430368	0.5	0.430368	0.5	0.430368	0.5	0.430368	0.430368	0.430368	0.5	0.5
bn1ngs_1626_G	0.01	0.01	0.01	0.01	0.01	0	0.01	0.01	0	0.01	0.01	0.01		0.430368	0.430368	0.430368	0.430368	0.430368	0.5	0.430368	0.430368	0.5	0.430368	0.430368	0.430368
bn1ngs_1628_G	0.01	0.01	0.01	0.01	0.01	0	0	0	0.01	0.01	0.01	0.01		0.430368	0.430368	0.430368	0.430368	0.430368	0.5	0.5	0.5	0.430368	0.430368	0.430368	0.430368
bn1ngs_1629_G	0.01	0	0.01	0.01	0.01	0	0	0.01	0	0.01	0.01	0.01		0.430368	0.5	0.430368	0.430368	0.430368	0.5	0.5	0.430368	0.5	0.430368	0.430368	0.430368
bn1ngs_1630_G	0.01	0.02	0.02	0.02	0.01	0.01	0.01	0.02	0.01	0.01	0.01	0.02		0.430368	0.36284	0.36284	0.36284	0.430368	0.430368	0.430368	0.36284	0.430368	0.430368	0.430368	0.36284
bn1ngs_1636_G	0.02	0.02	0.02	0.02	0.01	0.01	0.02	0.02	0.02	0.02	0.01	0.02		0.36284	0.36284	0.36284	0.36284	0.430368	0.430368	0.36284	0.36284	0.36284	0.36284	0.430368	0.36284
bn1ngs_1637_G	0	0.01	0.01	0.01	0.01	0	0	0	0	0.01	0	0.01		0.5	0.430368	0.430368	0.430368	0.430368	0.5	0.5	0.5	0.5	0.430368	0.5	0.430368
bn1ngs_1638_G	0.01	0.01	0.01	0.01	0.01	0.01	0.01	0.01	0.01	0.01	0.01	0.01		0.430368	0.430368	0.430368	0.430368	0.430368	0.430368	0.430368	0.430368	0.430368	0.430368	0.430368	0.430368
bn1ngs_1640_G	0.01	0.01	0	0.01	0.01	0.02	0	0.01	0.01	0.01	0	0.01		0.430368	0.430368	0.5	0.430368	0.430368	0.36284	0.5	0.430368	0.430368	0.430368	0.5	0.430368
bn1ngs_1643_G	0.01	0.01	0.01	0.01	0.01	0	0	0.01	0.01	0	0.01	0.01		0.430368	0.430368	0.430368	0.430368	0.430368	0.5	0.5	0.430368	0.430368	0.5	0.430368	0.430368
bn1ngs_1644_G	0.01	0	0.01	0.01	0.01	0.02	0.01	0	0.01	0.01	0	0.01		0.430368	0.5	0.430368	0.430368	0.430368	0.36284	0.430368	0.5	0.430368	0.430368	0.5	0.430368
bn1ngs_1652_G	0.06	0.05	0.06	0.06	0.05	0.04	0.04	0.05	0.05	0.05	0.04	0.06		0.146255	0.190191	0.146255	0.146255	0.190191	0.241416	0.241416	0.190191	0.190191	0.190191	0.241416	0.146255
bn1ngs_1654_G	0.02	0.01	0.01	0.02	0.02	0.01	0.01	0.02	0.01	0.01	0.01	0.01		0.36284	0.430368	0.430368	0.36284	0.36284	0.430368	0.430368	0.36284	0.430368	0.430368	0.430368	0.430368
bn1ngs_1657_G	0.02	0.02	0.02	0.02	0.02	0.01	0.02	0.03	0.02	0.01	0.02	0.02		0.36284	0.36284	0.36284	0.36284	0.36284	0.430368	0.36284	0.299334	0.36284	0.430368	0.36284	0.36284
bn1ngs_1658_G	0.06	0.05	0.06	0.08	0.07	0.08	0.06	0.07	0.06	0.07	0.05	0.07		0.146255	0.190191	0.146255	0.0802326	0.10971	0.0802326	0.146255	0.10971	0.146255	0.10971	0.190191	0.10971
bn1ngs_1660_G	0.08	0.07	0.08	0.07	0.09	0.07	0.07	0.07	0.06	0.07	0.08	0.06		0.0802326	0.10971	0.0802326	0.10971	0.0571741	0.10971	0.10971	0.10971	0.146255	0.10971	0.0802326	0.146255
bn1ngs_1668_G	0.23	0.22	0.23	0.23	0.25	0.29	0.25	0.23	0.23	0.22	0.21	0.21		2.7291e-05	5.6775e-05	2.7291e-05	2.7291e-05	5.77364e-06	1.81198e-07	5.77364e-06	2.7291e-05	2.7291e-05	5.6775e-05	0.000114706	0.000114706
